# Supplementary material for: PmrB Y358N, E123D amino acid substitutions are not associated with colistin resistance but with phylogeny in Escherichia coli
Source: Microbiol Spectr. 2024 Aug 20;12(10):e00532-24. doi: 10.1128/spectrum.00532-24 (PMC11451601; doi:10.1128/spectrum.00532-24)
Supplement: Table S1 — Accession numbers, colistin susceptibility, PmrB mutations, and phylogroup of isolates. [file spectrum.00532-24-s0002.xlsx]

## Sheet: Sheet1
Table S1 Accession numbers, colistin susceptibility, phylogroup, and PmrB variations of E. coli isolates in the Own Data, Published Substitutions, and Susceptible Isolates datasets
Dataset	Study	BioProject	Isolate	Assembly_or_SRA_ID	Colistin_SIR	Phylogroup	PmrB_variation	MIC	ABSOLUTE_MIC_SUBSET	PUBLISHED_Y358N_E123D_SUBSTITUTION	PUBLISHED_SUBSTITUTION_DATASET_RESISTANT	PUBLISHED_SUBSTITUTION_DATASET_SUSCEPTIBLE
OWN DATA	Butters et al., 2024	PRJNA1120594	EC-WeW-1	SAMN41704486	Susceptible	B1	Y358N	<=2
OWN DATA	Butters et al., 2024	PRJNA1120594	EC-WeW-2	SAMN41704487	Susceptible	C	Y358N	<=2
OWN DATA	Butters et al., 2024	PRJNA1120594	EC-WeW-3	SAMN41704488	Susceptible	B1	Y358N	<=2
OWN DATA	Butters et al., 2024	PRJNA1120594	EC-WeW-4	SAMN41704489	Susceptible	B1	Y358N	<=2
OWN DATA	Butters et al., 2024	PRJNA1120594	EC-WeW-5	SAMN41704490	Susceptible	B1	Y358N	<=2
OWN DATA	Butters et al., 2024	PRJNA1120594	EC-WeW-6	SAMN41704491	Susceptible	B1	Y358N	<=2
OWN DATA	Butters et al., 2024	PRJNA1120594	EC-WeW-7	SAMN41704492	Susceptible	B1	Y358N	<=2
OWN DATA	Butters et al., 2024	PRJNA1120594	EC-WeW-8	SAMN41704493	Susceptible	B1	Y358N	<=2
OWN DATA	Butters et al., 2024	PRJNA1120594	EC-WeW-9	SAMN41704494	Susceptible	A	Other	<=2
OWN DATA	Butters et al., 2024	PRJNA1120594	EC-WeW-10	SAMN41704495	Susceptible	B1	Y358N	<=2
OWN DATA	Butters et al., 2024	PRJNA1120594	EC-WeW-11	SAMN41704496	Susceptible	A	Other	<=2
OWN DATA	Butters et al., 2024	PRJNA1120594	EC-WeW-12	SAMN41704497	Susceptible	B2	E123D	<=2
OWN DATA	Butters et al., 2024	PRJNA1120594	EC-WeW-13	SAMN41704498	Susceptible	A	Other	<=2
OWN DATA	Butters et al., 2024	PRJNA1120594	EC-WeW-14	SAMN41704499	Susceptible	B1	Y358N	<=2
OWN DATA	Butters et al., 2024	PRJNA1120594	EC-WeW-15	SAMN41704500	Susceptible	B1	Y358N	<=2
OWN DATA	Butters et al., 2024	PRJNA1120594	EC-WeW-16	SAMN41704501	Susceptible	A	Other	<=2
OWN DATA	Butters et al., 2024	PRJNA1120594	EC-WeW-17	SAMN41704502	Susceptible	A	Other	<=2
OWN DATA	Butters et al., 2024	PRJNA1120594	EC-WeW-18	SAMN41704503	Susceptible	A	Other	<=2
OWN DATA	Butters et al., 2024	PRJNA1120594	EC-WeW-19	SAMN41704504	Susceptible	A	Other	<=2
OWN DATA	Butters et al., 2024	PRJNA1120594	EC-WeW-20	SAMN41704505	Susceptible	A	Other	<=2
OWN DATA	Butters et al., 2024	PRJNA1120594	EC-WeW-21	SAMN41704506	Susceptible	B1	Y358N	<=2
OWN DATA	Butters et al., 2024	PRJNA1120594	EC-WeW-22	SAMN41704507	Susceptible	B1	Y358N	<=2
OWN DATA	Butters et al., 2024	PRJNA1120594	EC-WeW-23	SAMN41704508	Susceptible	A	Other	<=2
OWN DATA	Butters et al., 2024	PRJNA1120594	EC-WeW-24	SAMN41704509	Susceptible	A	Other	<=2
OWN DATA	Butters et al., 2024	PRJNA1120594	EC-WeW-25	SAMN41704510	Susceptible	B1	Y358N	<=2
OWN DATA	Butters et al., 2024	PRJNA1120594	EC-WeW-26	SAMN41704511	Susceptible	A	Other	<=2
OWN DATA	Butters et al., 2024	PRJNA1120594	EC-WeW-27	SAMN41704512	Susceptible	B1	Y358N	<=2
OWN DATA	Butters et al., 2024	PRJNA1120594	EC-WeW-28	SAMN41704513	Susceptible	Clade V	Other	<=2
OWN DATA	Butters et al., 2024	PRJNA1120594	EC-WeW-29	SAMN41704514	Susceptible	B1	Y358N	<=2
OWN DATA	Butters et al., 2024	PRJNA1120594	EC-WeW-30	SAMN41704515	Susceptible	B1	Y358N	<=2
OWN DATA	Butters et al., 2024	PRJNA1120594	EC-WeW-31	SAMN41704516	Susceptible	B1	Y358N	<=2
OWN DATA	Butters et al., 2024	PRJNA1120594	EC-WeW-32	SAMN41704517	Susceptible	B1	Y358N	<=2
OWN DATA	Butters et al., 2024	PRJNA1120594	EC-WeW-33	SAMN41704518	Susceptible	B1	Y358N	<=2
OWN DATA	Butters et al., 2024	PRJNA1120594	EC-WeW-34	SAMN41704519	Susceptible	B1	Y358N	<=2
OWN DATA	Butters et al., 2024	PRJNA1120594	EC-WeW-35	SAMN41704520	Susceptible	B1	Y358N	<=2
OWN DATA	Butters et al., 2024	PRJNA1120594	EC-WeW-36	SAMN41704521	Susceptible	B1	Y358N	<=2
OWN DATA	Butters et al., 2024	PRJNA1120594	EC-WeW-37	SAMN41704522	Susceptible	B1	Y358N	<=2
OWN DATA	Butters et al., 2024	PRJNA1120594	EC-WeW-38	SAMN41704523	Susceptible	D	Other	<=2
OWN DATA	Butters et al., 2024	PRJNA1120594	EC-WeW-39	SAMN41704524	Susceptible	B1	Y358N	<=2
OWN DATA	Butters et al., 2024	PRJNA1120594	EC-WeW-40	SAMN41704525	Susceptible	A	Other	<=2
OWN DATA	Butters et al., 2024	PRJNA1120594	EC-WeW-41	SAMN41704526	Susceptible	B1	Y358N	<=2
OWN DATA	Butters et al., 2024	PRJNA1120594	EC-WeW-42	SAMN41704527	Susceptible	B1	Y358N	<=2
OWN DATA	Butters et al., 2024	PRJNA1120594	EC-WeW-43	SAMN41704528	Susceptible	B1	Y358N	<=2
OWN DATA	Butters et al., 2024	PRJNA1120594	EC-WeW-44	SAMN41704529	Susceptible	B1	Y358N	<=2
OWN DATA	Butters et al., 2024	PRJNA1120594	EC-WeW-45	SAMN41704530	Susceptible	B1	Y358N	<=2
OWN DATA	Butters et al., 2024	PRJNA1120594	EC-WeW-46	SAMN41704531	Susceptible	A	Other	<=2
OWN DATA	Butters et al., 2024	PRJNA1120594	EC-WeW-47	SAMN41704532	Susceptible	A	Other	<=2
OWN DATA	Butters et al., 2024	PRJNA1120594	EC-WeW-48	SAMN41704533	Susceptible	B2	E123D	<=2
OWN DATA	Butters et al., 2024	PRJNA1120594	EC-WW-49	SAMN41704534	Susceptible	B1	Y358N	<=2
OWN DATA	Butters et al., 2024	PRJNA1120594	EC-WW-50	SAMN41704535	Susceptible	B1	Y358N	<=2
OWN DATA	Butters et al., 2024	PRJNA1120594	EC-WW-51	SAMN41704536	Susceptible	A	Other	<=2
OWN DATA	Butters et al., 2024	PRJNA1120594	EC-WW-52	SAMN41704537	Susceptible	B1	Y358N	<=2
OWN DATA	Butters et al., 2024	PRJNA1120594	EC-WW-53	SAMN41704538	Susceptible	B1	Y358N	<=2
OWN DATA	Butters et al., 2024	PRJNA1120594	EC-WW-54	SAMN41704539	Susceptible	A	Other	<=2
OWN DATA	Butters et al., 2024	PRJNA1120594	EC-WW-55	SAMN41704540	Susceptible	D	Other	<=2
OWN DATA	Butters et al., 2024	PRJNA1120594	EC-WW-56	SAMN41704541	Susceptible	A	Other	<=2
OWN DATA	Butters et al., 2024	PRJNA1120594	EC-WW-57	SAMN41704542	Susceptible	B1	Y358N	<=2
OWN DATA	Butters et al., 2024	PRJNA1120594	EC-WW-58	SAMN41704543	Susceptible	B2	E123D	<=2
OWN DATA	Butters et al., 2024	PRJNA1120594	EC-WW-59	SAMN41704544	Susceptible	B1	Y358N	<=2
OWN DATA	Butters et al., 2024	PRJNA1120594	EC-WW-60	SAMN41704545	Susceptible	B1	Y358N	<=2
OWN DATA	Butters et al., 2024	PRJNA1120594	EC-WW-61	SAMN41704546	Susceptible	B2	E123D	<=2
OWN DATA	Butters et al., 2024	PRJNA1120594	EC-WW-62	SAMN41704547	Susceptible	B1	Y358N	<=2
OWN DATA	Butters et al., 2024	PRJNA1120594	EC-WW-63	SAMN41704548	Susceptible	D	Other	<=2
OWN DATA	Butters et al., 2024	PRJNA1120594	EC-WW-64	SAMN41704549	Susceptible	B1	Y358N	<=2
OWN DATA	Butters et al., 2024	PRJNA1120594	EC-WW-65	SAMN41704550	Susceptible	A	Other	<=2
OWN DATA	Butters et al., 2024	PRJNA1120594	EC-WW-66	SAMN41704551	Susceptible	B2	Other	<=2
OWN DATA	Butters et al., 2024	PRJNA1120594	EC-WW-67	SAMN41704552	Susceptible	A	Other	<=2
OWN DATA	Butters et al., 2024	PRJNA1120594	EC-WW-68	SAMN41704553	Susceptible	B1	Y358N	<=2
OWN DATA	Butters et al., 2024	PRJNA1120594	EC-WW-69	SAMN41704554	Susceptible	B1	Y358N	<=2
OWN DATA	Butters et al., 2024	PRJNA1120594	EC-WW-70	SAMN41704555	Susceptible	A	Other	<=2
OWN DATA	Butters et al., 2024	PRJNA1120594	EC-WW-71	SAMN41704556	Susceptible	A	Other	<=2
OWN DATA	Butters et al., 2024	PRJNA1120594	EC-WW-72	SAMN41704557	Susceptible	B2	E123D	<=2
OWN DATA	Butters et al., 2024	PRJNA1120594	EC-WW-73	SAMN41704558	Susceptible	B1	Y358N	<=2
OWN DATA	Butters et al., 2024	PRJNA1120594	EC-WW-74	SAMN41704559	Susceptible	D	Other	<=2
OWN DATA	Butters et al., 2024	PRJNA1120594	EC-WW-75	SAMN41704560	Susceptible	B2	E123D	<=2
OWN DATA	Butters et al., 2024	PRJNA1120594	EC-WW-76	SAMN41704561	Susceptible	B2	E123D	<=2
OWN DATA	Butters et al., 2024	PRJNA1120594	EC-WW-77	SAMN41704562	Susceptible	B2	E123D	<=2
OWN DATA	Butters et al., 2024	PRJNA1120594	EC-WW-78	SAMN41704563	Susceptible	B2	E123D	<=2
OWN DATA	Butters et al., 2024	PRJNA1120594	EC-WW-79	SAMN41704564	Susceptible	A	Other	<=2
OWN DATA	Butters et al., 2024	PRJNA1120594	EC-WW-80	SAMN41704565	Susceptible	B2	E123D	<=2
OWN DATA	Butters et al., 2024	PRJNA1120594	EC-WW-81	SAMN41704566	Susceptible	B2	E123D	<=2
OWN DATA	Butters et al., 2024	PRJNA1120594	EC-WW-82	SAMN41704567	Susceptible	F	Other	<=2
OWN DATA	Butters et al., 2024	PRJNA1120594	EC-WW-83	SAMN41704568	Susceptible	A	Other	<=2
OWN DATA	Butters et al., 2024	PRJNA1120594	EC-WW-84	SAMN41704569	Susceptible	B1	Y358N	<=2
OWN DATA	Butters et al., 2024	PRJNA1120594	EC-WW-85	SAMN41704570	Susceptible	G	Other	<=2
OWN DATA	Butters et al., 2024	PRJNA1120594	EC-WW-86	SAMN41704571	Susceptible	A	Other	<=2
OWN DATA	Butters et al., 2024	PRJNA1120594	EC-WW-87	SAMN41704572	Susceptible	A	Other	<=2
OWN DATA	Butters et al., 2024	PRJNA1120594	EC-WW-88	SAMN41704573	Susceptible	B2	E123D	<=2
OWN DATA	Butters et al., 2024	PRJNA1120594	EC-WW-89	SAMN41704574	Susceptible	B2	E123D	<=2
OWN DATA	Butters et al., 2024	PRJNA1120594	EC-WW-90	SAMN41704575	Susceptible	A	Other	<=2
OWN DATA	Butters et al., 2024	PRJNA1120594	EC-WW-91	SAMN41704576	Susceptible	B1	Y358N	<=2
OWN DATA	Butters et al., 2024	PRJNA1120594	EC-WW-92	SAMN41704577	Susceptible	A	Other	<=2
OWN DATA	Butters et al., 2024	PRJNA1120594	EC-WW-93	SAMN41704578	Susceptible	B1	Y358N	<=2
OWN DATA	Butters et al., 2024	PRJNA1120594	EC-WW-94	SAMN41704579	Susceptible	A	Other	<=2
OWN DATA	Butters et al., 2024	PRJNA1120594	EC-WW-95	SAMN41704580	Susceptible	A	Other	<=2
OWN DATA	Butters et al., 2024	PRJNA1120594	EC-WW-96	SAMN41704581	Susceptible	A	Other	<=2
OWN DATA	Butters et al., 2024	PRJNA1120594	EC-BC-97	SAMN41704582	Susceptible	A	Other	<=2
OWN DATA	Butters et al., 2024	PRJNA1120594	EC-BC-98	SAMN41704583	Susceptible	A	Other	<=2
OWN DATA	Butters et al., 2024	PRJNA1120594	EC-BC-99	SAMN41704584	Susceptible	D	Other	<=2
OWN DATA	Butters et al., 2024	PRJNA1120594	EC-BC-100	SAMN41704585	Susceptible	B1	Y358N	<=2
OWN DATA	Butters et al., 2024	PRJNA1120594	EC-BC-101	SAMN41704586	Susceptible	A	Other	<=2
OWN DATA	Butters et al., 2024	PRJNA1120594	EC-BC-102	SAMN41704587	Susceptible	B1	Y358N	<=2
OWN DATA	Butters et al., 2024	PRJNA1120594	EC-BC-103	SAMN41704588	Susceptible	A	Other	<=2
OWN DATA	Butters et al., 2024	PRJNA1120594	EC-BC-104	SAMN41704589	Susceptible	B1	Y358N	<=2
OWN DATA	Butters et al., 2024	PRJNA1120594	EC-BC-105	SAMN41704590	Susceptible	D	Other	<=2
OWN DATA	Butters et al., 2024	PRJNA1120594	EC-BC-106	SAMN41704591	Susceptible	A	Other	<=2
OWN DATA	Butters et al., 2024	PRJNA1120594	EC-BC-107	SAMN41704592	Susceptible	B1	Y358N	<=2
OWN DATA	Butters et al., 2024	PRJNA1120594	EC-BC-108	SAMN41704593	Susceptible	A	Other	<=2
OWN DATA	Butters et al., 2024	PRJNA1120594	EC-BC-109	SAMN41704594	Susceptible	B1	Y358N	<=2
OWN DATA	Butters et al., 2024	PRJNA1120594	EC-BC-110	SAMN41704595	Susceptible	B1	Y358N	<=2
OWN DATA	Butters et al., 2024	PRJNA1120594	EC-BC-111	SAMN41704596	Susceptible	A	Other	<=2
OWN DATA	Butters et al., 2024	PRJNA1120594	EC-BC-112	SAMN41704597	Susceptible	A	Other	<=2
OWN DATA	Butters et al., 2024	PRJNA1120594	EC-BC-113	SAMN41704598	Susceptible	D	Other	<=2
OWN DATA	Butters et al., 2024	PRJNA1120594	EC-BC-114	SAMN41704599	Susceptible	D	Other	<=2
OWN DATA	Butters et al., 2024	PRJNA1120594	EC-BC-115	SAMN41704600	Susceptible	B1	Y358N	<=2
OWN DATA	Butters et al., 2024	PRJNA1120594	EC-BC-116	SAMN41704601	Susceptible	A	Other	<=2
OWN DATA	Butters et al., 2024	PRJNA1120594	EC-BC-117	SAMN41704602	Susceptible	B1	Y358N	<=2
OWN DATA	Butters et al., 2024	PRJNA1120594	EC-FC-145	SAMN41704603	Susceptible	A	Other	<=2
OWN DATA	Butters et al., 2024	PRJNA1120594	EC-FC-146	SAMN41704604	Susceptible	B1	Y358N	<=2
OWN DATA	Butters et al., 2024	PRJNA1120594	EC-FC-147	SAMN41704605	Susceptible	A	Other	<=2
OWN DATA	Butters et al., 2024	PRJNA1120594	EC-FC-148	SAMN41704606	Susceptible	B1	Y358N	<=2
OWN DATA	Butters et al., 2024	PRJNA1120594	EC-FC-149	SAMN41704607	Susceptible	B1	Y358N	<=2
OWN DATA	Butters et al., 2024	PRJNA1120594	EC-FC-150	SAMN41704608	Susceptible	B1	Y358N	<=2
OWN DATA	Butters et al., 2024	PRJNA1120594	EC-FC-151	SAMN41704609	Susceptible	B1	Y358N	<=2
OWN DATA	Butters et al., 2024	PRJNA1120594	EC-FC-152	SAMN41704610	Susceptible	B1	Y358N	<=2
OWN DATA	Butters et al., 2024	PRJNA1120594	EC-FC-153	SAMN41704611	Susceptible	B1	Y358N	<=2
OWN DATA	Butters et al., 2024	PRJNA1120594	EC-FC-154	SAMN41704612	Susceptible	B1	Y358N	<=2
OWN DATA	Butters et al., 2024	PRJNA1120594	EC-FC-155	SAMN41704613	Susceptible	B1	Y358N	<=2
OWN DATA	Butters et al., 2024	PRJNA1120594	EC-FC-156	SAMN41704614	Susceptible	A	Other	<=2
OWN DATA	Butters et al., 2024	PRJNA1120594	EC-RMC-193	SAMN41704615	Susceptible	D	Y358N	<=2
OWN DATA	Butters et al., 2024	PRJNA1120594	EC-RMC-194	SAMN41704616	Susceptible	B1	Y358N	<=2
OWN DATA	Butters et al., 2024	PRJNA1120594	EC-RMB-195	SAMN41704617	Susceptible	A	Y358N	<=2
OWN DATA	Butters et al., 2024	PRJNA1120594	EC-RMB-196	SAMN41704618	Susceptible	B1	Y358N	<=2
OWN DATA	Butters et al., 2024	PRJNA1120594	EC-RMC-197	SAMN41704619	Susceptible	D	Other	<=2
OWN DATA	Butters et al., 2024	PRJNA1120594	EC-BC-118	SAMN41704620	Susceptible	A	Other	<=2
OWN DATA	Butters et al., 2024	PRJNA1120594	EC-BC-119	SAMN41704621	Susceptible	A	Other	<=2
OWN DATA	Butters et al., 2024	PRJNA1120594	EC-BC-120	SAMN41704622	Susceptible	A	Other	<=2
OWN DATA	Butters et al., 2024	PRJNA1120594	EC-BC-121	SAMN41704623	Susceptible	A	Other	<=2
OWN DATA	Butters et al., 2024	PRJNA1120594	EC-BC-122	SAMN41704624	Susceptible	D	Other	<=2
OWN DATA	Butters et al., 2024	PRJNA1120594	EC-BC-123	SAMN41704625	Susceptible	D	Other	<=2
OWN DATA	Butters et al., 2024	PRJNA1120594	EC-BC-124	SAMN41704626	Susceptible	A	Other	<=2
OWN DATA	Butters et al., 2024	PRJNA1120594	EC-BC-125	SAMN41704627	Susceptible	A	Other	<=2
OWN DATA	Butters et al., 2024	PRJNA1120594	EC-BC-126	SAMN41704628	Susceptible	A	Other	<=2
OWN DATA	Butters et al., 2024	PRJNA1120594	EC-BC-127	SAMN41704629	Susceptible	B1	Y358N	<=2
OWN DATA	Butters et al., 2024	PRJNA1120594	EC-BC-128	SAMN41704630	Susceptible	A	Other	<=2
OWN DATA	Butters et al., 2024	PRJNA1120594	EC-BC-129	SAMN41704631	Susceptible	A	Other	<=2
OWN DATA	Butters et al., 2024	PRJNA1120594	EC-BC-130	SAMN41704632	Susceptible	A	Other	<=2
OWN DATA	Butters et al., 2024	PRJNA1120594	EC-BC-131	SAMN41704633	Susceptible	B1	Y358N	<=2
OWN DATA	Butters et al., 2024	PRJNA1120594	EC-BC-132	SAMN41704634	Susceptible	E	Other	<=2
OWN DATA	Butters et al., 2024	PRJNA1120594	EC-BC-133	SAMN41704635	Susceptible	B1	Y358N	<=2
OWN DATA	Butters et al., 2024	PRJNA1120594	EC-BC-134	SAMN41704636	Susceptible	D	Other	<=2
OWN DATA	Butters et al., 2024	PRJNA1120594	EC-BC-135	SAMN41704637	Susceptible	E	Y358N	<=2
OWN DATA	Butters et al., 2024	PRJNA1120594	EC-BC-136	SAMN41704638	Susceptible	B1	Y358N	<=2
OWN DATA	Butters et al., 2024	PRJNA1120594	EC-BC-137	SAMN41704639	Susceptible	F	Other	<=2
OWN DATA	Butters et al., 2024	PRJNA1120594	EC-BC-138	SAMN41704640	Susceptible	A	Other	<=2
OWN DATA	Butters et al., 2024	PRJNA1120594	EC-BC-139	SAMN41704641	Susceptible	B1	Y358N	<=2
OWN DATA	Butters et al., 2024	PRJNA1120594	EC-BC-140	SAMN41704642	Susceptible	B1	Y358N	<=2
OWN DATA	Butters et al., 2024	PRJNA1120594	EC-BC-141	SAMN41704643	Susceptible	A	Other	<=2
OWN DATA	Butters et al., 2024	PRJNA1120594	EC-BC-142	SAMN41704644	Susceptible	B1	Y358N	<=2
OWN DATA	Butters et al., 2024	PRJNA1120594	EC-BC-143	SAMN41704645	Susceptible	D	Other	<=2
OWN DATA	Butters et al., 2024	PRJNA1120594	EC-BC-144	SAMN41704646	Susceptible	A	Other	<=2
OWN DATA	Butters et al., 2024	PRJNA1120594	EC-FC-157	SAMN41704647	Susceptible	B1	Y358N	<=2
OWN DATA	Butters et al., 2024	PRJNA1120594	EC-FC-158	SAMN41704648	Susceptible	B1	Y358N	<=2
OWN DATA	Butters et al., 2024	PRJNA1120594	EC-FC-159	SAMN41704649	Susceptible	B1	Y358N	<=2
OWN DATA	Butters et al., 2024	PRJNA1120594	EC-FC-160	SAMN41704650	Susceptible	B1	Y358N	<=2
OWN DATA	Butters et al., 2024	PRJNA1120594	EC-FC-161	SAMN41704651	Susceptible	B1	Y358N	<=2
OWN DATA	Butters et al., 2024	PRJNA1120594	EC-FC-162	SAMN41704652	Susceptible	A	Other	<=2
OWN DATA	Butters et al., 2024	PRJNA1120594	EC-FC-163	SAMN41704653	Susceptible	A	Other	<=2
OWN DATA	Butters et al., 2024	PRJNA1120594	EC-FC-164	SAMN41704654	Susceptible	B1	Y358N	<=2
OWN DATA	Butters et al., 2024	PRJNA1120594	EC-FC-165	SAMN41704655	Susceptible	B1	Y358N	<=2
OWN DATA	Butters et al., 2024	PRJNA1120594	EC-FC-166	SAMN41704656	Susceptible	B1	Y358N	<=2
OWN DATA	Butters et al., 2024	PRJNA1120594	EC-FC-167	SAMN41704657	Susceptible	A	Other	<=2
OWN DATA	Butters et al., 2024	PRJNA1120594	EC-FC-168	SAMN41704658	Susceptible	B1	Y358N	<=2
OWN DATA	Butters et al., 2024	PRJNA1120594	EC-FC-169	SAMN41704659	Susceptible	B1	Y358N	<=2
OWN DATA	Butters et al., 2024	PRJNA1120594	EC-FC-170	SAMN41704660	Susceptible	A	Other	<=2
OWN DATA	Butters et al., 2024	PRJNA1120594	EC-FC-171	SAMN41704661	Susceptible	B1	Y358N	<=2
OWN DATA	Butters et al., 2024	PRJNA1120594	EC-FC-172	SAMN41704662	Susceptible	A	Other	<=2
OWN DATA	Butters et al., 2024	PRJNA1120594	EC-FC-173	SAMN41704663	Susceptible	B1	Y358N	<=2
OWN DATA	Butters et al., 2024	PRJNA1120594	EC-FC-174	SAMN41704664	Susceptible	B1	Y358N	<=2
OWN DATA	Butters et al., 2024	PRJNA1120594	EC-FC-175	SAMN41704665	Susceptible	A	Other	<=2
OWN DATA	Butters et al., 2024	PRJNA1120594	EC-FC-176	SAMN41704666	Susceptible	A	Other	<=2
OWN DATA	Butters et al., 2024	PRJNA1120594	EC-FC-177	SAMN41704667	Susceptible	B1	Y358N	<=2
OWN DATA	Butters et al., 2024	PRJNA1120594	EC-FC-178	SAMN41704668	Susceptible	B1	Other	<=2
OWN DATA	Butters et al., 2024	PRJNA1120594	EC-FC-179	SAMN41704669	Susceptible	B1	Y358N	<=2
OWN DATA	Butters et al., 2024	PRJNA1120594	EC-FC-180	SAMN41704670	Susceptible	B1	Y358N	<=2
OWN DATA	Butters et al., 2024	PRJNA1120594	EC-FC-181	SAMN41704671	Susceptible	A	Other	<=2
OWN DATA	Butters et al., 2024	PRJNA1120594	EC-FC-182	SAMN41704672	Susceptible	A	Other	<=2
OWN DATA	Butters et al., 2024	PRJNA1120594	EC-FC-183	SAMN41704673	Susceptible	A	Other	<=2
OWN DATA	Butters et al., 2024	PRJNA1120594	EC-FC-184	SAMN41704674	Susceptible	B1	Y358N	<=2
OWN DATA	Butters et al., 2024	PRJNA1120594	EC-FC-185	SAMN41704675	Susceptible	B1	Y358N	<=2
OWN DATA	Butters et al., 2024	PRJNA1120594	EC-FC-186	SAMN41704676	Susceptible	B1	Y358N	<=2
OWN DATA	Butters et al., 2024	PRJNA1120594	EC-FC-187	SAMN41704677	Susceptible	A	Other	<=2
OWN DATA	Butters et al., 2024	PRJNA1120594	EC-FC-188	SAMN41704678	Susceptible	B1	Y358N	<=2
OWN DATA	Butters et al., 2024	PRJNA1120594	EC-FC-189	SAMN41704679	Susceptible	B1	Y358N	<=2
OWN DATA	Butters et al., 2024	PRJNA1120594	EC-FC-190	SAMN41704680	Susceptible	A	Other	<=2
OWN DATA	Butters et al., 2024	PRJNA1120594	EC-FC-191	SAMN41704681	Susceptible	B1	Y358N	<=2
OWN DATA	Butters et al., 2024	PRJNA1120594	EC-FC-192	SAMN41704682	Susceptible	B1	Y358N	<=2
OWN DATA	Butters et al., 2024	PRJNA1120594	EC-RMB-198	SAMN41704683	Susceptible	B1	Y358N	<=2
OWN DATA	Butters et al., 2024	PRJNA1120594	EC-RMC-199	SAMN41704684	Susceptible	B2	E123D	<=2
OWN DATA	Butters et al., 2024	PRJNA1120594	EC-RMB-200	SAMN41704685	Susceptible	B1	Y358N	<=2
OWN DATA	Butters et al., 2024	PRJNA1120594	EC-RMC-201	SAMN41704686	Susceptible	A	Other	<=2
OWN DATA	Butters et al., 2024	PRJNA1120594	EC-RMC-202	SAMN41704687	Susceptible	B1	Y358N	<=2
OWN DATA	Butters et al., 2024	PRJNA1120594	EC-RMB-203	SAMN41704688	Susceptible	B1	Y358N	<=2
OWN DATA	Butters et al., 2024	PRJNA1120594	EC-RMB-204	SAMN41704689	Susceptible	B1	Y358N	<=2
OWN DATA	Butters et al., 2024	PRJNA1120594	EC-RMC-205	SAMN41704690	Susceptible	B1	Y358N	<=2
OWN DATA	Butters et al., 2024	PRJNA1120594	EC-RMC-206	SAMN41704691	Susceptible	G	Other	<=2
OWN DATA	Butters et al., 2024	PRJNA1120594	EC-RMC-207	SAMN41704692	Susceptible	B1	Y358N	<=2
OWN DATA	Butters et al., 2024	PRJNA1120594	EC-RMC-208	SAMN41704693	Susceptible	A	Other	<=2
OWN DATA	Butters et al., 2024	PRJNA1120594	EC-RMB-209	SAMN41704694	Susceptible	A	Other	<=2
OWN DATA	Butters et al., 2024	PRJNA1120594	EC-RMB-210	SAMN41704695	Susceptible	D	Other	<=2
OWN DATA	Butters et al., 2024	PRJNA1120594	EC-RMC-211	SAMN41704696	Susceptible	B1	Y358N	<=2
OWN DATA	Butters et al., 2024	PRJNA1120594	EC-RMB-212	SAMN41704697	Susceptible	B1	Y358N	<=2
OWN DATA	Butters et al., 2024	PRJNA1120594	EC-RMC-213	SAMN41704698	Susceptible	B1	Y358N	<=2
OWN DATA	Butters et al., 2024	PRJNA1120594	EC-RMC-214	SAMN41704699	Susceptible	B1	Y358N	<=2
OWN DATA	Butters et al., 2024	PRJNA1120594	EC-RMB-215	SAMN41704700	Susceptible	B1	Y358N	<=2
OWN DATA	Butters et al., 2024	PRJNA1120594	EC-RMB-216	SAMN41704701	Susceptible	B1	Other	<=2
OWN DATA	Butters et al., 2024	PRJNA1120594	EC-RMB-217	SAMN41704702	Susceptible	B1	Y358N	<=2
OWN DATA	Butters et al., 2024	PRJNA1120594	EC-RMC-218	SAMN41704703	Susceptible	D	Other	<=2
OWN DATA	Butters et al., 2024	PRJNA1120594	EC-RMC-219	SAMN41704704	Susceptible	B1	Other	<=2
OWN DATA	Butters et al., 2024	PRJNA1120594	EC-RMB-220	SAMN41704705	Susceptible	B1	Y358N	<=2
OWN DATA	Butters et al., 2024	PRJNA1120594	EC-RMB-221	SAMN41704706	Susceptible	B1	Y358N	<=2
OWN DATA	Butters et al., 2024	PRJNA1120594	EC-RMB-222	SAMN41704707	Susceptible	B1	Y358N	<=2
OWN DATA	Butters et al., 2024	PRJNA1120594	EC-RMC-223	SAMN41704708	Susceptible	B1	Y358N	<=2
OWN DATA	Butters et al., 2024	PRJNA1120594	EC-RMC-224	SAMN41704709	Susceptible	B2	E123D	<=2
OWN DATA	Butters et al., 2024	PRJNA1120594	EC-RMB-225	SAMN41704710	Susceptible	B1	Y358N	<=2
OWN DATA	Butters et al., 2024	PRJNA1120594	EC-RMC-226	SAMN41704711	Susceptible	B1	Y358N	<=2
OWN DATA	Butters et al., 2024	PRJNA1120594	EC-RMC-227	SAMN41704712	Susceptible	B1	Y358N	<=2
OWN DATA	Butters et al., 2024	PRJNA1120594	EC-RMB-228	SAMN41704713	Susceptible	B1	Y358N	<=2
OWN DATA	Butters et al., 2024	PRJNA1120594	EC-RMC-229	SAMN41704714	Susceptible	G	Other	<=2
OWN DATA	Butters et al., 2024	PRJNA1120594	EC-RMB-230	SAMN41704715	Susceptible	A	Other	<=2
OWN DATA	Butters et al., 2024	PRJNA1120594	EC-RMC-231	SAMN41704716	Susceptible	B1	Y358N	<=2
OWN DATA	Butters et al., 2024	PRJNA1120594	EC-RMC-232	SAMN41704717	Susceptible	B1	Y358N	<=2
OWN DATA	Butters et al., 2024	PRJNA1120594	EC-RMB-233	SAMN41704718	Susceptible	B1	Y358N	<=2
OWN DATA	Butters et al., 2024	PRJNA1120594	EC-RMC-234	SAMN41704719	Susceptible	F	Other	<=2
OWN DATA	Butters et al., 2024	PRJNA1120594	EC-RMB-235	SAMN41704720	Susceptible	F	Other	<=2
OWN DATA	Butters et al., 2024	PRJNA1120594	EC-RMC-236	SAMN41704721	Susceptible	F	Other	<=2
OWN DATA	Butters et al., 2024	PRJNA1120594	EC-RMB-237	SAMN41704722	Susceptible	B1	Y358N	<=2
OWN DATA	Butters et al., 2024	PRJNA1120594	EC-RMB-238	SAMN41704723	Susceptible	B1	Y358N	<=2
OWN DATA	Butters et al., 2024	PRJNA1120594	EC-RMC-239	SAMN41704724	Susceptible	A	Other	<=2
OWN DATA	Butters et al., 2024	PRJNA1120594	EC-RMC-240	SAMN41704725	Susceptible	B1	Y358N	<=2
OWN DATA	Butters et al., 2024	PRJNA1120594	EC-RMC-241	SAMN41704726	Susceptible	A	Other	<=2
OWN DATA	Butters et al., 2024	PRJNA1120594	EC-RMB-242	SAMN41704727	Susceptible	B1	Y358N	<=2
OWN DATA	Butters et al., 2024	PRJNA1120594	EC-RMB-243	SAMN41704728	Susceptible	B1	Y358N	<=2
OWN DATA	Butters et al., 2024	PRJNA1120594	EC-RMB-244	SAMN41704729	Susceptible	D	Other	<=2
OWN DATA	Butters et al., 2024	PRJNA1120594	EC-RMC-245	SAMN41704730	Susceptible	B1	Y358N	<=2
OWN DATA	Butters et al., 2024	PRJNA1120594	EC-RMB-246	SAMN41704731	Susceptible	D	Other	<=2
OWN DATA	Butters et al., 2024	PRJNA1120594	EC-RMB-247	SAMN41704732	Susceptible	B1	Y358N	<=2
OWN DATA	Butters et al., 2024	PRJNA1120594	EC-RMB-248	SAMN41704733	Susceptible	A	Other	<=2
OWN DATA	Butters et al., 2024	PRJNA1120594	EC-RMC-249	SAMN41704734	Susceptible	F	Other	<=2
OWN DATA	Butters et al., 2024	PRJNA1120594	EC-RMC-250	SAMN41704735	Susceptible	B1	Y358N	<=2
OWN DATA	Butters et al., 2024	PRJNA1120594	EC-RMC-251	SAMN41704736	Susceptible	B1	Y358N	<=2
OWN DATA	Butters et al., 2024	PRJNA1120594	EC-RMB-252	SAMN41704737	Susceptible	A	Other	<=2
OWN DATA	Butters et al., 2024	PRJNA1120594	EC-RMB-253	SAMN41704738	Susceptible	B1	Y358N	<=2
OWN DATA	Butters et al., 2024	PRJNA1120594	EC-RMB-254	SAMN41704739	Susceptible	A	Other	<=2
OWN DATA	Butters et al., 2024	PRJNA1120594	EC-RMB-255	SAMN41704740	Susceptible	A	Other	<=2
OWN DATA	Butters et al., 2024	PRJNA1120594	EC-RMC-256	SAMN41704741	Susceptible	B1	Y358N	<=2
OWN DATA	Butters et al., 2024	PRJNA1120594	EC-RMB-257	SAMN41704742	Susceptible	B1	Y358N	<=2
OWN DATA	Butters et al., 2024	PRJNA1120594	EC-RMC-258	SAMN41704743	Susceptible	G	Other	<=2
OWN DATA	Butters et al., 2024	PRJNA1120594	EC-RMC-259	SAMN41704744	Susceptible	B1	Y358N	<=2
OWN DATA	Butters et al., 2024	PRJNA1120594	EC-RMB-260	SAMN41704745	Susceptible	A	Other	<=2
OWN DATA	Butters et al., 2024	PRJNA1120594	EC-RMB-261	SAMN41704746	Susceptible	B1	Y358N	<=2
OWN DATA	Butters et al., 2024	PRJNA1120594	EC-RMC-262	SAMN41704747	Susceptible	B1	Y358N	<=2
OWN DATA	Butters et al., 2024	PRJNA1120594	EC-RMB-263	SAMN41704748	Susceptible	B1	Y358N	<=2
OWN DATA	Butters et al., 2024	PRJNA1120594	EC-RMB-264	SAMN41704749	Susceptible	B1	Y358N	<=2
OWN DATA	Butters et al., 2024	PRJNA1120594	EC-RMC-265	SAMN41704750	Susceptible	B1	Y358N	<=2
OWN DATA	Butters et al., 2024	PRJNA1120594	EC-RMC-266	SAMN41704751	Susceptible	F	Other	<=2
OWN DATA	Butters et al., 2024	PRJNA1120594	EC-RMC-267	SAMN41704752	Susceptible	B1	Y358N	<=2
OWN DATA	Butters et al., 2024	PRJNA1120594	EC-RMB-268	SAMN41704753	Susceptible	B1	Y358N	<=2
OWN DATA	Butters et al., 2024	PRJNA1120594	EC-RMC-269	SAMN41704754	Susceptible	G	Other	<=2
OWN DATA	Butters et al., 2024	PRJNA1120594	EC-RMB-270	SAMN41704755	Susceptible	B1	Y358N	<=2
OWN DATA	Butters et al., 2024	PRJNA1120594	EC-RMC-271	SAMN41704756	Susceptible	E	Other	<=2
OWN DATA	Butters et al., 2024	PRJNA1120594	EC-RMC-272	SAMN41704757	Susceptible	B2	E123D	<=2
OWN DATA	Butters et al., 2024	PRJNA1120594	EC-RMB-273	SAMN41704758	Susceptible	B1	Y358N	<=2
OWN DATA	Butters et al., 2024	PRJNA1120594	EC-RMB-274	SAMN41704759	Susceptible	B1	Y358N	<=2
OWN DATA	Butters et al., 2024	PRJNA1120594	EC-RMC-275	SAMN41704760	Susceptible	B1	Y358N	<=2
OWN DATA	Butters et al., 2024	PRJNA1120594	EC-RMB-276	SAMN41704761	Susceptible	B1	Y358N	<=2
OWN DATA	Butters et al., 2024	PRJNA1120594	EC-RMB-277	SAMN41704762	Susceptible	B1	Y358N	<=2
OWN DATA	Butters et al., 2024	PRJNA1120594	EC-RMB-278	SAMN41704763	Susceptible	A	Other	<=2
OWN DATA	Butters et al., 2024	PRJNA1120594	EC-RMC-279	SAMN41704764	Susceptible	B1	Y358N	<=2
OWN DATA	Butters et al., 2024	PRJNA1120594	EC-RMB-280	SAMN41704765	Susceptible	E	Other	<=2
OWN DATA	Butters et al., 2024	PRJNA1120594	EC-RMC-281	SAMN41704766	Susceptible	G	Other	<=2
OWN DATA	Butters et al., 2024	PRJNA1120594	EC-RMC-282	SAMN41704767	Susceptible	G	Other	<=2
OWN DATA	Butters et al., 2024	PRJNA1120594	EC-RMC-283	SAMN41704768	Susceptible	A	Other	<=2
OWN DATA	Butters et al., 2024	PRJNA1120594	EC-RMB-284	SAMN41704769	Susceptible	B1	Y358N	<=2
OWN DATA	Butters et al., 2024	PRJNA1120594	EC-RMC-285	SAMN41704770	Susceptible	B1	Y358N	<=2
OWN DATA	Butters et al., 2024	PRJNA1120594	EC-RMC-286	SAMN41704771	Susceptible	A	Other	<=2
OWN DATA	Butters et al., 2024	PRJNA1120594	EC-RMB-287	SAMN41704772	Susceptible	B1	Y358N	<=2
PUBLISHED SUBSTITUTIONS	Macori et al., 2021	PRJEB32666	CFS3313	ERR3333534	Resistant	B1	Y358N	"data not shown"		1	1	0
PUBLISHED SUBSTITUTIONS	Macori et al., 2021	PRJEB32666	CFS3246	ERR3333467	Resistant	A	Other	"data not shown"		0	1	0
PUBLISHED SUBSTITUTIONS	Macori et al., 2021	PRJEB32666	CFS3273	ERR3333494	Resistant	A	Other	"data not shown"		0	1	0
PUBLISHED SUBSTITUTIONS	Macori et al., 2021	PRJEB32666	CFS3292	ERR3333513	"Intermediate"	A	Other	"data not shown"		0	0	0
PUBLISHED SUBSTITUTIONS	Macori et al., 2021	PRJEB32666	CFS3241	ERR3333462	Susceptible	A	Other	"data not shown"		0	0	1
PUBLISHED SUBSTITUTIONS	Macori et al., 2021	PRJEB32666	CFS3242	ERR3333463	Susceptible	A	Other	"data not shown"		0	0	1
PUBLISHED SUBSTITUTIONS	Macori et al., 2021	PRJEB32666	CFS3243	ERR3333464	Susceptible	D	Other	"data not shown"		0	0	1
PUBLISHED SUBSTITUTIONS	Macori et al., 2021	PRJEB32666	CFS3244	ERR3333465	Susceptible	D	Other	"data not shown"		0	0	1
PUBLISHED SUBSTITUTIONS	Macori et al., 2021	PRJEB32666	CFS3245	ERR3333466	Susceptible	A	Other	"data not shown"		0	0	1
PUBLISHED SUBSTITUTIONS	Macori et al., 2021	PRJEB32666	CFS3247	ERR3333468	Susceptible	D	Other	"data not shown"		0	0	1
PUBLISHED SUBSTITUTIONS	Macori et al., 2021	PRJEB32666	CFS3248	ERR3333469	Susceptible	E	Other	"data not shown"		0	0	1
PUBLISHED SUBSTITUTIONS	Macori et al., 2021	PRJEB32666	CFS3249	ERR3333470	Susceptible	D	Other	"data not shown"		0	0	1
PUBLISHED SUBSTITUTIONS	Macori et al., 2021	PRJEB32666	CFS3250	ERR3333471	Susceptible	B1	Y358N	"data not shown"		0	0	1
PUBLISHED SUBSTITUTIONS	Macori et al., 2021	PRJEB32666	CFS3251	ERR3333472	Susceptible	B1	Y358N	"data not shown"		0	0	1
PUBLISHED SUBSTITUTIONS	Macori et al., 2021	PRJEB32666	CFS3252	ERR3333473	Susceptible	B1	Y358N	"data not shown"		0	0	1
PUBLISHED SUBSTITUTIONS	Macori et al., 2021	PRJEB32666	CFS3253	ERR3333474	Susceptible	E	Other	"data not shown"		0	0	1
PUBLISHED SUBSTITUTIONS	Macori et al., 2021	PRJEB32666	CFS3254	ERR3333475	Susceptible	A	Other	"data not shown"		0	0	1
PUBLISHED SUBSTITUTIONS	Macori et al., 2021	PRJEB32666	CFS3255	ERR3333476	Susceptible	A	Other	"data not shown"		0	0	1
PUBLISHED SUBSTITUTIONS	Macori et al., 2021	PRJEB32666	CFS3256	ERR3333477	Susceptible	B1	Y358N	"data not shown"		0	0	1
PUBLISHED SUBSTITUTIONS	Macori et al., 2021	PRJEB32666	CFS3257	ERR3333478	Susceptible	A	Other	"data not shown"		0	0	1
PUBLISHED SUBSTITUTIONS	Macori et al., 2021	PRJEB32666	CFS3258	ERR3333479	Susceptible	A	Other	"data not shown"		0	0	1
PUBLISHED SUBSTITUTIONS	Macori et al., 2021	PRJEB32666	CFS3259	ERR3333480	Susceptible	A	Other	"data not shown"		0	0	1
PUBLISHED SUBSTITUTIONS	Macori et al., 2021	PRJEB32666	CFS3260	ERR3333481	Susceptible	A	Other	"data not shown"		0	0	1
PUBLISHED SUBSTITUTIONS	Macori et al., 2021	PRJEB32666	CFS3261	ERR3333482	Susceptible	D	Other	"data not shown"		0	0	1
PUBLISHED SUBSTITUTIONS	Macori et al., 2021	PRJEB32666	CFS3262	ERR3333483	Susceptible	A	Other	"data not shown"		0	0	1
PUBLISHED SUBSTITUTIONS	Macori et al., 2021	PRJEB32666	CFS3263	ERR3333484	Susceptible	C	Y358N	"data not shown"		0	0	1
PUBLISHED SUBSTITUTIONS	Macori et al., 2021	PRJEB32666	CFS3264	ERR3333485	Susceptible	A	Other	"data not shown"		0	0	1
PUBLISHED SUBSTITUTIONS	Macori et al., 2021	PRJEB32666	CFS3265	ERR3333486	Susceptible	A	Other	"data not shown"		0	0	1
PUBLISHED SUBSTITUTIONS	Macori et al., 2021	PRJEB32666	CFS3266	ERR3333487	Susceptible	C	Y358N	"data not shown"		0	0	1
PUBLISHED SUBSTITUTIONS	Macori et al., 2021	PRJEB32666	CFS3267	ERR3333488	Susceptible	D	Other	"data not shown"		0	0	1
PUBLISHED SUBSTITUTIONS	Macori et al., 2021	PRJEB32666	CFS3268	ERR3333489	Susceptible	C	Y358N	"data not shown"		0	0	1
PUBLISHED SUBSTITUTIONS	Macori et al., 2021	PRJEB32666	CFS3269	ERR3333490	Susceptible	A	Other	"data not shown"		0	0	1
PUBLISHED SUBSTITUTIONS	Macori et al., 2021	PRJEB32666	CFS3270	ERR3333491	Susceptible	G	Other	"data not shown"		0	0	1
PUBLISHED SUBSTITUTIONS	Macori et al., 2021	PRJEB32666	CFS3271	ERR3333492	Susceptible	C	Y358N	"data not shown"		0	0	1
PUBLISHED SUBSTITUTIONS	Macori et al., 2021	PRJEB32666	CFS3272	ERR3333493	Susceptible	C	Y358N	"data not shown"		0	0	1
PUBLISHED SUBSTITUTIONS	Macori et al., 2021	PRJEB32666	CFS3274	ERR3333495	Susceptible	A	Other	"data not shown"		0	0	1
PUBLISHED SUBSTITUTIONS	Macori et al., 2021	PRJEB32666	CFS3275	ERR3333496	Susceptible	A	Other	"data not shown"		0	0	1
PUBLISHED SUBSTITUTIONS	Macori et al., 2021	PRJEB32666	CFS3276	ERR3333497	Susceptible	D	Other	"data not shown"		0	0	1
PUBLISHED SUBSTITUTIONS	Macori et al., 2021	PRJEB32666	CFS3277	ERR3333498	Susceptible	C	Y358N	"data not shown"		0	0	1
PUBLISHED SUBSTITUTIONS	Macori et al., 2021	PRJEB32666	CFS3278	ERR3333499	Susceptible	C	Y358N	"data not shown"		0	0	1
PUBLISHED SUBSTITUTIONS	Macori et al., 2021	PRJEB32666	CFS3279	ERR3333500	Susceptible	D	Other	"data not shown"		0	0	1
PUBLISHED SUBSTITUTIONS	Macori et al., 2021	PRJEB32666	CFS3280	ERR3333501	Susceptible	B1	Y358N	"data not shown"		0	0	1
PUBLISHED SUBSTITUTIONS	Macori et al., 2021	PRJEB32666	CFS3281	ERR3333502	Susceptible	A	Other	"data not shown"		0	0	1
PUBLISHED SUBSTITUTIONS	Macori et al., 2021	PRJEB32666	CFS3282	ERR3333503	Susceptible	B1	Y358N	"data not shown"		0	0	1
PUBLISHED SUBSTITUTIONS	Macori et al., 2021	PRJEB32666	CFS3283	ERR3333504	Susceptible	E	Y358N	"data not shown"		0	0	1
PUBLISHED SUBSTITUTIONS	Macori et al., 2021	PRJEB32666	CFS3284	ERR3333505	Susceptible	D	Other	"data not shown"		0	0	1
PUBLISHED SUBSTITUTIONS	Macori et al., 2021	PRJEB32666	CFS3285	ERR3333506	Susceptible	B1	Y358N	"data not shown"		0	0	1
PUBLISHED SUBSTITUTIONS	Macori et al., 2021	PRJEB32666	CFS3286	ERR3333507	Susceptible	B1	Y358N	"data not shown"		0	0	1
PUBLISHED SUBSTITUTIONS	Macori et al., 2021	PRJEB32666	CFS3287	ERR3333508	Susceptible	C	Y358N	"data not shown"		0	0	1
PUBLISHED SUBSTITUTIONS	Macori et al., 2021	PRJEB32666	CFS3288	ERR3333509	Susceptible	A	Other	"data not shown"		0	0	1
PUBLISHED SUBSTITUTIONS	Macori et al., 2021	PRJEB32666	CFS3289	ERR3333510	Susceptible	D	Other	"data not shown"		0	0	1
PUBLISHED SUBSTITUTIONS	Macori et al., 2021	PRJEB32666	CFS3290	ERR3333511	Susceptible	G	Other	"data not shown"		0	0	1
PUBLISHED SUBSTITUTIONS	Macori et al., 2021	PRJEB32666	CFS3291	ERR3333512	Susceptible	B1	Y358N	"data not shown"		0	0	1
PUBLISHED SUBSTITUTIONS	Macori et al., 2021	PRJEB32666	CFS3293	ERR3333514	Susceptible	C	Y358N	"data not shown"		0	0	1
PUBLISHED SUBSTITUTIONS	Macori et al., 2021	PRJEB32666	CFS3294	ERR3333515	Susceptible	B1	Y358N	"data not shown"		0	0	1
PUBLISHED SUBSTITUTIONS	Macori et al., 2021	PRJEB32666	CFS3295	ERR3333516	Susceptible	D	Other	"data not shown"		0	0	1
PUBLISHED SUBSTITUTIONS	Macori et al., 2021	PRJEB32666	CFS3296	ERR3333517	Susceptible	D	Other	"data not shown"		0	0	1
PUBLISHED SUBSTITUTIONS	Macori et al., 2021	PRJEB32666	CFS3297	ERR3333518	Susceptible	D	Other	"data not shown"		0	0	1
PUBLISHED SUBSTITUTIONS	Macori et al., 2021	PRJEB32666	CFS3298	ERR3333519	Susceptible	D	Other	"data not shown"		0	0	1
PUBLISHED SUBSTITUTIONS	Macori et al., 2021	PRJEB32666	CFS3299	ERR3333520	Susceptible	D	Other	"data not shown"		0	0	1
PUBLISHED SUBSTITUTIONS	Macori et al., 2021	PRJEB32666	CFS3300	ERR3333521	Susceptible	D	Other	"data not shown"		0	0	1
PUBLISHED SUBSTITUTIONS	Macori et al., 2021	PRJEB32666	CFS3301	ERR3333522	Susceptible	D	Other	"data not shown"		0	0	1
PUBLISHED SUBSTITUTIONS	Macori et al., 2021	PRJEB32666	CFS3302	ERR3333523	Susceptible	B2	E123D	"data not shown"		0	0	1
PUBLISHED SUBSTITUTIONS	Macori et al., 2021	PRJEB32666	CFS3303	ERR3333524	Susceptible	B1	Y358N	"data not shown"		0	0	1
PUBLISHED SUBSTITUTIONS	Macori et al., 2021	PRJEB32666	CFS3304	ERR3333525	Susceptible	C	Y358N	"data not shown"		0	0	1
PUBLISHED SUBSTITUTIONS	Macori et al., 2021	PRJEB32666	CFS3305	ERR3333526	Susceptible	B2	E123D	"data not shown"		0	0	1
PUBLISHED SUBSTITUTIONS	Macori et al., 2021	PRJEB32666	CFS3306	ERR3333527	Susceptible	B1	Y358N	"data not shown"		0	0	1
PUBLISHED SUBSTITUTIONS	Macori et al., 2021	PRJEB32666	CFS3307	ERR3333528	Susceptible	B1	Y358N	"data not shown"		0	0	1
PUBLISHED SUBSTITUTIONS	Macori et al., 2021	PRJEB32666	CFS3308	ERR3333529	Susceptible	A	Other	"data not shown"		0	0	1
PUBLISHED SUBSTITUTIONS	Macori et al., 2021	PRJEB32666	CFS3309	ERR3333530	Susceptible	B1	Y358N	"data not shown"		0	0	1
PUBLISHED SUBSTITUTIONS	Macori et al., 2021	PRJEB32666	CFS3310	ERR3333531	Susceptible	D	Other	"data not shown"		0	0	1
PUBLISHED SUBSTITUTIONS	Macori et al., 2021	PRJEB32666	CFS3311	ERR3333532	Susceptible	A	Other	"data not shown"		0	0	1
PUBLISHED SUBSTITUTIONS	Macori et al., 2021	PRJEB32666	CFS3312	ERR3333533	Susceptible	D	Other	"data not shown"		0	0	1
PUBLISHED SUBSTITUTIONS	Macori et al., 2021	PRJEB32666	CFS3314	ERR3333535	Susceptible	C	Other	"data not shown"		0	0	1
PUBLISHED SUBSTITUTIONS	Macori et al., 2021	PRJEB32666	CFS3315	ERR3333536	Susceptible	C	Y358N	"data not shown"		0	0	1
PUBLISHED SUBSTITUTIONS	Macori et al., 2021	PRJEB32666	CFS3316	ERR3333537	Susceptible	A	Other	"data not shown"		0	0	1
PUBLISHED SUBSTITUTIONS	Macori et al., 2021	PRJEB32666	CFS3317	ERR3333538	Susceptible	A	Other	"data not shown"		0	0	1
PUBLISHED SUBSTITUTIONS	Macori et al., 2021	PRJEB32666	CFS3318	ERR3333539	Susceptible	A	Other	"data not shown"		0	0	1
PUBLISHED SUBSTITUTIONS	Macori et al., 2021	PRJEB32666	CFS3319	ERR3333540	Susceptible	B1	Y358N	"data not shown"		0	0	1
PUBLISHED SUBSTITUTIONS	Macori et al., 2021	PRJEB32666	CFS3320	ERR3333541	Susceptible	A	Y358N	"data not shown"		0	0	1
PUBLISHED SUBSTITUTIONS	Macori et al., 2021	PRJEB32666	CFS3321	ERR3333542	Susceptible	B1	Y358N	"data not shown"		0	0	1
PUBLISHED SUBSTITUTIONS	Macori et al., 2021	PRJEB32666	CFS3322	ERR3333543	Susceptible	B1	Y358N	"data not shown"		0	0	1
PUBLISHED SUBSTITUTIONS	Macori et al., 2021	PRJEB32666	CFS3323	ERR3333544	Susceptible	B1	Y358N	"data not shown"		0	0	1
PUBLISHED SUBSTITUTIONS	Macori et al., 2021	PRJEB32666	CFS3324	ERR3333545	Susceptible	B1	Y358N	"data not shown"		0	0	1
PUBLISHED SUBSTITUTIONS	Macori et al., 2021	PRJEB32666	CFS3325	ERR3333546	Susceptible	B1	Y358N	"data not shown"		0	0	1
PUBLISHED SUBSTITUTIONS	Macori et al., 2021	PRJEB32666	CFS3326	ERR3333547	Susceptible	B1	Y358N	"data not shown"		0	0	1
PUBLISHED SUBSTITUTIONS	Macori et al., 2021	PRJEB32666	CFS3327	ERR3333548	Susceptible	E	Other	"data not shown"		0	0	1
PUBLISHED SUBSTITUTIONS	Macori et al., 2021	PRJEB32666	CFS3328	ERR3333549	Susceptible	C	Y358N	"data not shown"		0	0	1
PUBLISHED SUBSTITUTIONS	Macori et al., 2021	PRJEB32666	CFS3329	ERR3333550	Susceptible	B1	Y358N	"data not shown"		0	0	1
PUBLISHED SUBSTITUTIONS	Macori et al., 2021	PRJEB32666	CFS3330	ERR3333551	Susceptible	B1	Y358N	"data not shown"		0	0	1
PUBLISHED SUBSTITUTIONS	Macori et al., 2021	PRJEB32666	CFS3331	ERR3333552	Susceptible	B1	Y358N	"data not shown"		0	0	1
PUBLISHED SUBSTITUTIONS	Macori et al., 2021	PRJEB32666	CFS3332	ERR3333553	Susceptible	A	Other	"data not shown"		0	0	1
PUBLISHED SUBSTITUTIONS	Macori et al., 2021	PRJEB32666	CFS3333	ERR3333554	Susceptible	C	Y358N	"data not shown"		0	0	1
PUBLISHED SUBSTITUTIONS	Macori et al., 2021	PRJEB32666	CFS3334	ERR3333555	Susceptible	C	Y358N	"data not shown"		0	0	1
PUBLISHED SUBSTITUTIONS	Macori et al., 2021	PRJEB32666	CFS3335	ERR3333556	Susceptible	B1	Y358N	"data not shown"		0	0	1
PUBLISHED SUBSTITUTIONS	Macori et al., 2021	PRJEB32666	CFS3336	ERR3333557	Susceptible	A	Other	"data not shown"		0	0	1
PUBLISHED SUBSTITUTIONS	Macori et al., 2021	PRJEB32666	CFS3337	ERR3333558	Susceptible	B1	Y358N	"data not shown"		0	0	1
PUBLISHED SUBSTITUTIONS	Macori et al., 2021	PRJEB32666	CFS3338	ERR3333559	Susceptible	D	Other	"data not shown"		0	0	1
PUBLISHED SUBSTITUTIONS	Macori et al., 2021	PRJEB32666	CFS3339	ERR3333560	Susceptible	A	Other	"data not shown"		0	0	1
PUBLISHED SUBSTITUTIONS	Macori et al., 2021	PRJEB32666	CFS3340	ERR3333561	Susceptible	B1	Y358N	"data not shown"		0	0	1
PUBLISHED SUBSTITUTIONS	Macori et al., 2021	PRJEB32666	CFS3341	ERR3333562	Susceptible	A	Y358N	"data not shown"		0	0	1
PUBLISHED SUBSTITUTIONS	Macori et al., 2021	PRJEB32666	CFS3342	ERR3333563	Susceptible	A	Other	"data not shown"		0	0	1
PUBLISHED SUBSTITUTIONS	Macori et al., 2021	PRJEB32666	CFS3343	ERR3333564	Susceptible	E	Other	"data not shown"		0	0	1
PUBLISHED SUBSTITUTIONS	Macori et al., 2021	PRJEB32666	CFS3344	ERR3333565	Susceptible	A	Other	"data not shown"		0	0	1
PUBLISHED SUBSTITUTIONS	Macori et al., 2021	PRJEB32666	CFS3345	ERR3333566	Susceptible	A	Other	"data not shown"		0	0	1
PUBLISHED SUBSTITUTIONS	Macori et al., 2021	PRJEB32666	CFS3346	ERR3333567	Susceptible	B1	Y358N	"data not shown"		0	0	1
PUBLISHED SUBSTITUTIONS	Macori et al., 2021	PRJEB32666	CFS3347	ERR3333568	Susceptible	B1	Y358N	"data not shown"		0	0	1
PUBLISHED SUBSTITUTIONS	Macori et al., 2021	PRJEB32666	CFS3348	ERR3333569	Susceptible	A	Other	"data not shown"		0	0	1
PUBLISHED SUBSTITUTIONS	Macori et al., 2021	PRJEB32666	CFS3349	ERR3333570	Susceptible	E	Other	"data not shown"		0	0	1
PUBLISHED SUBSTITUTIONS	Macori et al., 2021	PRJEB32666	CFS3350	ERR3333571	Susceptible	B1	Y358N	"data not shown"		0	0	1
PUBLISHED SUBSTITUTIONS	Macori et al., 2021	PRJEB32666	CFS3351	ERR3333572	Susceptible	E	Other	"data not shown"		0	0	1
PUBLISHED SUBSTITUTIONS	Macori et al., 2021	PRJEB32666	CFS3352	ERR3333573	Susceptible	A	Other	"data not shown"		0	0	1
PUBLISHED SUBSTITUTIONS	Macori et al., 2021	PRJEB32666	CFS3353	ERR3333574	Susceptible	A	Other	"data not shown"		0	0	1
PUBLISHED SUBSTITUTIONS	Macori et al., 2021	PRJEB32666	CFS3354	ERR3333575	Susceptible	A	Other	"data not shown"		0	0	1
PUBLISHED SUBSTITUTIONS	Macori et al., 2021	PRJEB32666	CFS3355	ERR3333576	Susceptible	B1	Y358N	"data not shown"		0	0	1
PUBLISHED SUBSTITUTIONS	Macori et al., 2021	PRJEB32666	CFS3356	ERR3333577	Susceptible	C	Y358N	"data not shown"		0	0	1
PUBLISHED SUBSTITUTIONS	Macori et al., 2021	PRJEB32666	CFS3357	ERR3333578	Susceptible	B2	E123D	"data not shown"		0	0	1
PUBLISHED SUBSTITUTIONS	Macori et al., 2021	PRJEB32666	CFS3358	ERR3333579	Susceptible	A	Other	"data not shown"		0	0	1
PUBLISHED SUBSTITUTIONS	Macori et al., 2021	PRJEB32666	CFS3359	ERR3333580	Susceptible	B1	Y358N	"data not shown"		0	0	1
PUBLISHED SUBSTITUTIONS	Ahmed et al., 2020	PRJEB34000	S001	ERR3479017	Resistant	A	Other	4		0	1	0
PUBLISHED SUBSTITUTIONS	Ahmed et al., 2020	PRJEB34000	S002	ERR3479018	Resistant	A	Y358N	8		1	1	0
PUBLISHED SUBSTITUTIONS	Ahmed et al., 2020	PRJEB34000	S003	ERR3479019	Resistant	A	Other	8		0	1	0
PUBLISHED SUBSTITUTIONS	Ahmed et al., 2020	PRJEB34000	S004	ERR3479020	Resistant	Clade I	Other	4		0	1	0
PUBLISHED SUBSTITUTIONS	Ahmed et al., 2020	PRJEB34000	S005	ERR3479021	Resistant	A	Other	16		0	1	0
PUBLISHED SUBSTITUTIONS	Ahmed et al., 2020	PRJEB34000	S024	ERR3479022	Resistant	A	Other	32		0	1	0
PUBLISHED SUBSTITUTIONS	Ahmed et al., 2020	PRJEB34000	S025	ERR3479023	Resistant	A	Other	16		0	1	0
PUBLISHED SUBSTITUTIONS	Ahmed et al., 2020	PRJEB34000	S026	ERR3479024	Resistant	A	Other	16		0	1	0
PUBLISHED SUBSTITUTIONS	Ahmed et al., 2020	PRJEB34000	S027	ERR3479025	Resistant	A	Y358N	8		1	1	0
PUBLISHED SUBSTITUTIONS	Ahmed et al., 2020	PRJEB34000	S028	ERR3479026	Resistant	A	Other	8		0	1	0
PUBLISHED SUBSTITUTIONS	Ahmed et al., 2020	PRJEB34000	S029	ERR3479027	Resistant	E	Other	16		0	1	0
PUBLISHED SUBSTITUTIONS	Ahmed et al., 2020	PRJEB34000	S030	ERR3479028	Resistant	A	Other	16		0	1	0
PUBLISHED SUBSTITUTIONS	Ahmed et al., 2020	PRJEB34000	S031	ERR3479029	Resistant	A	Other	32		0	1	0
PUBLISHED SUBSTITUTIONS	Ahmed et al., 2020	PRJEB34000	S032	ERR3479030	Resistant	A	Other	64		0	1	0
PUBLISHED SUBSTITUTIONS	Ahmed et al., 2020	PRJEB34000	S033	ERR3479031	Resistant	A	Other	4		0	1	0
PUBLISHED SUBSTITUTIONS	Ahmed et al., 2020	PRJEB34000	S034	ERR3479032	Resistant	A	Other	>=128		0	1	0
PUBLISHED SUBSTITUTIONS	Ahmed et al., 2020	PRJEB34000	S035	ERR3479033	Resistant	B1	Y358N	8		1	1	0
PUBLISHED SUBSTITUTIONS	Ahmed et al., 2020	PRJEB34000	S036	ERR3479034	Resistant	A	Other	8		0	1	0
PUBLISHED SUBSTITUTIONS	Ahmed et al., 2020	PRJEB34000	S037	ERR3479035	Resistant	B1	Y358N	8		1	1	0
PUBLISHED SUBSTITUTIONS	Ahmed et al., 2020	PRJEB34000	S038	ERR3479036	Resistant	A	Other	16		0	1	0
PUBLISHED SUBSTITUTIONS	Ahmed et al., 2020	PRJEB34000	S039	ERR3479037	Resistant	A	Y358N	16		1	1	0
PUBLISHED SUBSTITUTIONS	Ahmed et al., 2020	PRJEB34000	S040	ERR3479038	Resistant	B1	Y358N	8		1	1	0
PUBLISHED SUBSTITUTIONS	Ahmed et al., 2020	PRJEB34000	S041	ERR3479039	Resistant	A	Other	8		0	1	0
PUBLISHED SUBSTITUTIONS	Ahmed et al., 2020	PRJEB34000	S042	ERR3479040	Resistant	A	Other	16		0	1	0
PUBLISHED SUBSTITUTIONS	Ahmed et al., 2020	PRJEB34000	S043	ERR3479041	Resistant	A	Other	16		0	1	0
PUBLISHED SUBSTITUTIONS	Ahmed et al., 2020	PRJEB34000	S044	ERR3479042	Resistant	A	Other	8		0	1	0
PUBLISHED SUBSTITUTIONS	Ahmed et al., 2020	PRJEB34000	S045	ERR3479043	Resistant	B1	Y358N	8		0	1	0
PUBLISHED SUBSTITUTIONS	Ahmed et al., 2020	PRJEB34000	S046	ERR3479044	Resistant	B1	Y358N	8		0	1	0
PUBLISHED SUBSTITUTIONS	Ahmed et al., 2020	PRJEB34000	S047	ERR3479045	Resistant	A	Other	8		0	1	0
PUBLISHED SUBSTITUTIONS	Ahmed et al., 2020	PRJEB34000	S048	ERR3479046	Resistant	F	Other	8		0	1	0
PUBLISHED SUBSTITUTIONS	Ahmed et al., 2020	PRJEB34000	S049	ERR3479047	Resistant	A	Other	16		0	1	0
PUBLISHED SUBSTITUTIONS	Ahmed et al., 2020	PRJEB34000	S050	ERR3479048	Resistant	A	Other	8		0	1	0
PUBLISHED SUBSTITUTIONS	Luo et al., 2017	PRJNA344524	CoR-33	GCA_002217055.1	Resistant	A	Y358N	8		0	1	0
PUBLISHED SUBSTITUTIONS	Luo et al., 2017	PRJNA344524	CoR-38	GCA_002217145.1	Resistant	A	Y358N	4		0	1	0
PUBLISHED SUBSTITUTIONS	Luo et al., 2017	PRJNA344524	CoR-1	GCA_002216895.1	Resistant	B1	Y358N	8		0	1	0
PUBLISHED SUBSTITUTIONS	Luo et al., 2017	PRJNA344524	CoR-4	GCA_002223845.1	Resistant	B1	Y358N	>32		1	1	0
PUBLISHED SUBSTITUTIONS	Luo et al., 2017	PRJNA344524	CoR-23	GCA_002216985.1	Resistant	B1	Y358N	4		0	1	0
PUBLISHED SUBSTITUTIONS	Luo et al., 2017	PRJNA344524	CoR-20	GCA_002216975.1	Resistant	C	Y358N	4		0	1	0
PUBLISHED SUBSTITUTIONS	Luo et al., 2017	PRJNA344524	CoR-35	GCA_002223985.1	Resistant	C	Y358N	16		1	1	0
PUBLISHED SUBSTITUTIONS	Luo et al., 2017	PRJNA344524	CoR-37	GCA_002217135.1	Resistant	C	Y358N	4		0	1	0
PUBLISHED SUBSTITUTIONS	Luo et al., 2017	PRJNA344524	CoR-13	GCA_002223965.1	Resistant	B2	E123D	16		1	1	0
PUBLISHED SUBSTITUTIONS	Luo et al., 2017	PRJNA344524	CoR-14	GCA_002223855.1	Resistant	B2	E123D	32		1	1	0
PUBLISHED SUBSTITUTIONS	Luo et al., 2017	PRJNA344524	Cor-19	GCA_002223935.1	Resistant	B2	E123D	>32		1	1	0
PUBLISHED SUBSTITUTIONS	Luo et al., 2017	PRJNA344524	CoR-2	GCA_002216915.1	Resistant	A	Other	4		0	1	0
PUBLISHED SUBSTITUTIONS	Luo et al., 2017	PRJNA344524	CoR-3	GCA_002216955.1	Resistant	A	Other	4		0	1	0
PUBLISHED SUBSTITUTIONS	Luo et al., 2017	PRJNA344524	CoR-16	GCA_002217035.1	Resistant	A	Other	8		0	1	0
PUBLISHED SUBSTITUTIONS	Luo et al., 2017	PRJNA344524	CoR-27	GCA_002216995.1	Resistant	A	Other	4		0	1	0
PUBLISHED SUBSTITUTIONS	Luo et al., 2017	PRJNA344524	CoR-30	GCA_002223925.1	Resistant	A	Other	>32		0	1	0
PUBLISHED SUBSTITUTIONS	Luo et al., 2017	PRJNA344524	CoR-40	GCA_002217115.1	Resistant	A	Other	8		0	1	0
PUBLISHED SUBSTITUTIONS	Luo et al., 2017	PRJNA344524	CoR-29	GCA_002223865.1	Resistant	D	Other	>32		0	1	0
PUBLISHED SUBSTITUTIONS	Luo et al., 2017	PRJNA344524	CoR-17	GCA_002216905.1	Resistant	E	Other	4		0	1	0
PUBLISHED SUBSTITUTIONS	Luo et al., 2017	PRJNA344524	CoR-28	GCA_002217065.1	Resistant	F	Other	8		0	1	0
PUBLISHED SUBSTITUTIONS	Luo et al., 2017	PRJNA344524	CoR-36	GCA_002223905.1	Resistant	F	Other	>32		0	1	0
PUBLISHED SUBSTITUTIONS	Luo et al., 2017	PRJNA344524	CoR-11	GCA_002217075.1	Resistant	A	Other	4		0	1	0
PUBLISHED SUBSTITUTIONS	Hao et al., 2022	PRJNA780615	LZ00114	GCA_021089875.1	Resistant	C	Y358N	8		1	1	0
PUBLISHED SUBSTITUTIONS	Al-Mir et al., 2021	PRJNA671785	49980	GCF_017592875.1_ASM1759287v1	Resistant	B1	Y358N	8		1	1	0
PUBLISHED SUBSTITUTIONS	Al-Mir et al., 2021	PRJNA671785	49978	GCF_017592885.1_ASM1759288v1	Resistant	E	Other	16		0	1	0
PUBLISHED SUBSTITUTIONS	Al-Mir et al., 2021	PRJNA671785	49977	GCF_017592925.1_ASM1759292v1	Resistant	B1	Y358N	8		1	1	0
PUBLISHED SUBSTITUTIONS	Al-Mir et al., 2021	PRJNA671785	50017	GCF_017592945.1_ASM1759294v1	Resistant	B1	Y358N	16		1	1	0
PUBLISHED SUBSTITUTIONS	Al-Mir et al., 2021	PRJNA671785	49984	GCF_017592965.1_ASM1759296v1	Resistant	A	Other	8		0	1	0
PUBLISHED SUBSTITUTIONS	Al-Mir et al., 2021	PRJNA671785	49982	GCF_017592985.1_ASM1759298v1	Resistant	E	Other	16		0	1	0
PUBLISHED SUBSTITUTIONS	Al-Mir et al., 2021	PRJNA671785	49976	GCF_017592995.1_ASM1759299v1	Resistant	A	Other	16		0	1	0
PUBLISHED SUBSTITUTIONS	Al-Mir et al., 2021	PRJNA671785	49983	GCF_017593015.1_ASM1759301v1	Resistant	F	Other	8		0	1	0
PUBLISHED SUBSTITUTIONS	Al-Mir et al., 2021	PRJNA671785	49981	GCF_017593045.1_ASM1759304v1	Resistant	A	Other	16		0	1	0
PUBLISHED SUBSTITUTIONS	Al-Mir et al., 2021	PRJNA671785	50019	GCF_017593065.1_ASM1759306v1	Resistant	A	Other	16		0	1	0
PUBLISHED SUBSTITUTIONS	Al-Mir et al., 2021	PRJNA671785	49979	GCF_017593085.1_ASM1759308v1	Resistant	B1	Y358N	16		1	1	0
PUBLISHED SUBSTITUTIONS	Al-Mir et al., 2021	PRJNA671785	49975	GCF_017593095.1_ASM1759309v1	Resistant	E	Other	16		0	1	0
PUBLISHED SUBSTITUTIONS	Al-Mir et al., 2021	PRJNA671785	50054	GCF_017593125.1_ASM1759312v1	Resistant	A	Other	8		0	1	0
PUBLISHED SUBSTITUTIONS	Al-Mir et al., 2021	PRJNA671785	50016	GCF_017593145.1_ASM1759314v1	Resistant	E	Other	8		0	1	0
PUBLISHED SUBSTITUTIONS	Al-Mir et al., 2021	PRJNA671785	49973	GCF_017593165.1_ASM1759316v1	Resistant	A	Other	8		0	1	0
PUBLISHED SUBSTITUTIONS	Al-Mir et al., 2021	PRJNA671785	49974	GCF_017593185.1_ASM1759318v1	Resistant	E	Other	8		0	1	0
PUBLISHED SUBSTITUTIONS	Al-Mir et al., 2021	PRJNA671785	49972	GCF_017593205.1_ASM1759320v1	Resistant	E	Other	4		0	1	0
PUBLISHED SUBSTITUTIONS	Al-Mir et al., 2021	PRJNA671785	50023	GCF_017593225.1_ASM1759322v1	Resistant	A	Other	4		0	1	0
PUBLISHED SUBSTITUTIONS	Al-Mir et al., 2021	PRJNA671785	50021	GCF_017593245.1_ASM1759324v1	Resistant	A	Other	16		0	1	0
PUBLISHED SUBSTITUTIONS	Al-Mir et al., 2021	PRJNA671785	50000	GCF_017593265.1_ASM1759326v1	Resistant	A	Other	4		0	1	0
PUBLISHED SUBSTITUTIONS	Al-Mir et al., 2021	PRJNA671785	49999	GCF_017593275.1_ASM1759327v1	Resistant	A	Other	4		0	1	0
PUBLISHED SUBSTITUTIONS	Al-Mir et al., 2021	PRJNA671785	49998	GCF_017593305.1_ASM1759330v1	Resistant	A	Other	4		0	1	0
PUBLISHED SUBSTITUTIONS	Al-Mir et al., 2021	PRJNA671785	49997	GCF_017593325.1_ASM1759332v1	Resistant	A	Y358N	8		1	1	0
PUBLISHED SUBSTITUTIONS	Al-Mir et al., 2021	PRJNA671785	49996	GCF_017593345.1_ASM1759334v1	Resistant	B1	Y358N	8		1	1	0
PUBLISHED SUBSTITUTIONS	Al-Mir et al., 2021	PRJNA671785	50008	GCF_017593365.1_ASM1759336v1	Resistant	A	Other	4		0	1	0
PUBLISHED SUBSTITUTIONS	Al-Mir et al., 2021	PRJNA671785	50009	GCF_017593385.1_ASM1759338v1	Resistant	A	Other	4		0	1	0
PUBLISHED SUBSTITUTIONS	Al-Mir et al., 2021	PRJNA671785	50006	GCF_017593405.1_ASM1759340v1	Resistant	G	Other	4		0	1	0
PUBLISHED SUBSTITUTIONS	Al-Mir et al., 2021	PRJNA671785	50007	GCF_017593425.1_ASM1759342v1	Resistant	G	Other	4		0	1	0
PUBLISHED SUBSTITUTIONS	Al-Mir et al., 2021	PRJNA671785	50004	GCF_017593435.1_ASM1759343v1	Resistant	B1	Y358N	4		1	1	0
PUBLISHED SUBSTITUTIONS	Al-Mir et al., 2021	PRJNA671785	50003	GCF_017593465.1_ASM1759346v1	Resistant	E	Other	4		0	1	0
PUBLISHED SUBSTITUTIONS	Al-Mir et al., 2021	PRJNA671785	50010	GCF_017593485.1_ASM1759348v1	Resistant	A	Other	4		0	1	0
PUBLISHED SUBSTITUTIONS	Al-Mir et al., 2021	PRJNA671785	50002	GCF_017593495.1_ASM1759349v1	Resistant	E	Other	8		0	1	0
PUBLISHED SUBSTITUTIONS	Al-Mir et al., 2021	PRJNA671785	49966	GCF_017593525.1_ASM1759352v1	Resistant	B1	Y358N	4		1	1	0
PUBLISHED SUBSTITUTIONS	Al-Mir et al., 2021	PRJNA671785	49965	GCF_017593535.1_ASM1759353v1	Resistant	B1	Y358N	4		1	1	0
PUBLISHED SUBSTITUTIONS	Al-Mir et al., 2021	PRJNA671785	50012	GCF_017593545.1_ASM1759354v1	Resistant	B1	Y358N	4		1	1	0
PUBLISHED SUBSTITUTIONS	Al-Mir et al., 2021	PRJNA671785	49962	GCF_017593585.1_ASM1759358v1	Resistant	A	Other	4		0	1	0
PUBLISHED SUBSTITUTIONS	Al-Mir et al., 2021	PRJNA671785	50061	GCF_017593605.1_ASM1759360v1	Resistant	A	Other	4		0	1	0
PUBLISHED SUBSTITUTIONS	Al-Mir et al., 2021	PRJNA671785	49953	GCF_017593625.1_ASM1759362v1	Resistant	A	Other	8		0	1	0
PUBLISHED SUBSTITUTIONS	Al-Mir et al., 2021	PRJNA671785	50062	GCF_017593645.1_ASM1759364v1	Resistant	B1	Y358N	8		1	1	0
PUBLISHED SUBSTITUTIONS	Al-Mir et al., 2021	PRJNA671785	50063	GCF_017593655.1_ASM1759365v1	Resistant	A	Other	8		0	1	0
PUBLISHED SUBSTITUTIONS	Al-Mir et al., 2021	PRJNA671785	50091	GCF_017593685.1_ASM1759368v1	Resistant	B1	Y358N	8		1	1	0
PUBLISHED SUBSTITUTIONS	Al-Mir et al., 2021	PRJNA671785	50064	GCF_017593705.1_ASM1759370v1	Resistant	A	Other	8		0	1	0
PUBLISHED SUBSTITUTIONS	Al-Mir et al., 2021	PRJNA671785	50070	GCF_017593725.1_ASM1759372v1	Resistant	A	Other	4		0	1	0
PUBLISHED SUBSTITUTIONS	Al-Mir et al., 2021	PRJNA671785	50071	GCF_017593745.1_ASM1759374v1	Resistant	A	Other	4		0	1	0
PUBLISHED SUBSTITUTIONS	Al-Mir et al., 2021	PRJNA671785	50080	GCF_017593765.1_ASM1759376v1	Resistant	A	Other	16		0	1	0
PUBLISHED SUBSTITUTIONS	Al-Mir et al., 2021	PRJNA671785	50079	GCF_017593775.1_ASM1759377v1	Resistant	A	Other	16		0	1	0
PUBLISHED SUBSTITUTIONS	Al-Mir et al., 2021	PRJNA671785	50074	GCF_017593805.1_ASM1759380v1	Resistant	E	Other	16		0	1	0
PUBLISHED SUBSTITUTIONS	Al-Mir et al., 2021	PRJNA671785	50073	GCF_017593825.1_ASM1759382v1	Resistant	A	Other	16		0	1	0
PUBLISHED SUBSTITUTIONS	Al-Mir et al., 2021	PRJNA671785	50077	GCF_017593845.1_ASM1759384v1	Resistant	A	Other	8		0	1	0
PUBLISHED SUBSTITUTIONS	Al-Mir et al., 2021	PRJNA671785	50072	GCF_017593865.1_ASM1759386v1	Resistant	E	Other	4		0	1	0
PUBLISHED SUBSTITUTIONS	Al-Mir et al., 2021	PRJNA671785	50076	GCF_017593875.1_ASM1759387v1	Resistant	F	Other	32		0	1	0
PUBLISHED SUBSTITUTIONS	Al-Mir et al., 2021	PRJNA671785	50075	GCF_017593905.1_ASM1759390v1	Resistant	B1	Y358N	8		1	1	0
PUBLISHED SUBSTITUTIONS	Al-Mir et al., 2021	PRJNA671785	50088	GCF_017593925.1_ASM1759392v1	Resistant	A	Other	8		0	1	0
PUBLISHED SUBSTITUTIONS	Al-Mir et al., 2021	PRJNA671785	50040	GCF_017593935.1_ASM1759393v1	Resistant	E	Other	8		0	1	0
PUBLISHED SUBSTITUTIONS	Al-Mir et al., 2021	PRJNA671785	50059	GCF_017593945.1_ASM1759394v1	Resistant	A	Other	8		0	1	0
PUBLISHED SUBSTITUTIONS	Al-Mir et al., 2021	PRJNA671785	50069	GCF_017593985.1_ASM1759398v1	Resistant	A	Other	4		0	1	0
PUBLISHED SUBSTITUTIONS	Al-Mir et al., 2021	PRJNA671785	50039	GCF_017593995.1_ASM1759399v1	Resistant	A	Other	8		0	1	0
PUBLISHED SUBSTITUTIONS	Al-Mir et al., 2021	PRJNA671785	50034	GCF_017594025.1_ASM1759402v1	Resistant	A	Y358N	8		1	1	0
PUBLISHED SUBSTITUTIONS	Al-Mir et al., 2021	PRJNA671785	50036	GCF_017594035.1_ASM1759403v1	Resistant	E	Other	8		0	1	0
PUBLISHED SUBSTITUTIONS	Al-Mir et al., 2021	PRJNA671785	50038	GCF_017594065.1_ASM1759406v1	Resistant	E	Other	4		0	1	0
PUBLISHED SUBSTITUTIONS	Al-Mir et al., 2021	PRJNA671785	50035	GCF_017594075.1_ASM1759407v1	Resistant	A	Other	8		0	1	0
PUBLISHED SUBSTITUTIONS	Al-Mir et al., 2021	PRJNA671785	50033	GCF_017594085.1_ASM1759408v1	Resistant	A	Other	8		0	1	0
PUBLISHED SUBSTITUTIONS	Al-Mir et al., 2021	PRJNA671785	50096	GCF_017594125.1_ASM1759412v1	Resistant	A	Other	64		0	1	0
PUBLISHED SUBSTITUTIONS	Al-Mir et al., 2021	PRJNA671785	50095	GCF_017594145.1_ASM1759414v1	Resistant	A	Other	8		0	1	0
PUBLISHED SUBSTITUTIONS	Al-Mir et al., 2021	PRJNA671785	50020	GCF_017594165.1_ASM1759416v1	Resistant	D	Other	8		0	1	0
PUBLISHED SUBSTITUTIONS	Al-Mir et al., 2021	PRJNA671785	50093	GCF_017594185.1_ASM1759418v1	Resistant	E	Other	8		0	1	0
PUBLISHED SUBSTITUTIONS	Al-Mir et al., 2021	PRJNA671785	49987	GCF_017594205.1_ASM1759420v1	Resistant	A	Other	8		0	1	0
PUBLISHED SUBSTITUTIONS	Al-Mir et al., 2021	PRJNA671785	50058	GCF_017594225.1_ASM1759422v1	Resistant	E	Other	8		0	1	0
PUBLISHED SUBSTITUTIONS	Al-Mir et al., 2021	PRJNA671785	50057	GCF_017594245.1_ASM1759424v1	Resistant	A	Other	4		0	1	0
PUBLISHED SUBSTITUTIONS	Al-Mir et al., 2021	PRJNA671785	50051	GCF_017594265.1_ASM1759426v1	Resistant	A	Other	8		0	1	0
PUBLISHED SUBSTITUTIONS	Al-Mir et al., 2021	PRJNA671785	50053	GCF_017594285.1_ASM1759428v1	Resistant	B1	Y358N	4		1	1	0
PUBLISHED SUBSTITUTIONS	Al-Mir et al., 2021	PRJNA671785	50050	GCF_017594305.1_ASM1759430v1	Resistant	E	Other	8		0	1	0
PUBLISHED SUBSTITUTIONS	Al-Mir et al., 2021	PRJNA671785	50046	GCF_017594325.1_ASM1759432v1	Resistant	F	Other	4		0	1	0
PUBLISHED SUBSTITUTIONS	Al-Mir et al., 2021	PRJNA671785	50043	GCF_017594335.1_ASM1759433v1	Resistant	E	Other	8		0	1	0
PUBLISHED SUBSTITUTIONS	Al-Mir et al., 2021	PRJNA671785	50042	GCF_017594355.1_ASM1759435v1	Resistant	B1	Y358N	8		1	1	0
PUBLISHED SUBSTITUTIONS	Al-Mir et al., 2021	PRJNA671785	50041	GCF_017594385.1_ASM1759438v1	Resistant	B1	Y358N	8		0	1	0
PUBLISHED SUBSTITUTIONS	Al-Mir et al., 2021	PRJNA671785	50037	GCF_017594405.1_ASM1759440v1	Resistant	A	Other	4		0	1	0
PUBLISHED SUBSTITUTIONS	Al-Mir et al., 2021	PRJNA671785	49988	GCF_017594425.1_ASM1759442v1	Resistant	A	Other	8		0	1	0
PUBLISHED SUBSTITUTIONS	Al-Mir et al., 2021	PRJNA671785	50032	GCF_017594445.1_ASM1759444v1	Resistant	B1	Y358N	4		1	1	0
PUBLISHED SUBSTITUTIONS	Al-Mir et al., 2021	PRJNA671785	50099	GCF_017594465.1_ASM1759446v1	Resistant	A	Other	4		0	1	0
PUBLISHED SUBSTITUTIONS	Al-Mir et al., 2021	PRJNA671785	50098	GCF_017594485.1_ASM1759448v1	Resistant	B1	Y358N	8		1	1	0
PUBLISHED SUBSTITUTIONS	Al-Mir et al., 2021	PRJNA671785	50100	GCF_017594495.1_ASM1759449v1	Resistant	A	Other	4		0	1	0
PUBLISHED SUBSTITUTIONS	Al-Mir et al., 2021	PRJNA671785	50097	GCF_017594525.1_ASM1759452v1	Resistant	A	Other	8		0	1	0
PUBLISHED SUBSTITUTIONS	Al-Mir et al., 2021	PRJNA671785	50092	GCF_017594565.1_ASM1759456v1	Resistant	E	Other	8		0	1	0
PUBLISHED SUBSTITUTIONS	Binsker et al., 2021	PRJNA726012/PRJNA605141	16-AB00667	GCA_029946285.1	Resistant	B1	Y358N	4		1	1	0
PUBLISHED SUBSTITUTIONS	Binsker et al., 2021	PRJNA726012	16-AB02309	GCA_029946305.1	Resistant	B1	Y358N	8		1	1	0
PUBLISHED SUBSTITUTIONS	Binsker et al., 2021	PRJNA726012	16-AB02976	GCA_029946345.1	Resistant	B1	Y358N	8		1	1	0
PUBLISHED SUBSTITUTIONS	Binsker et al., 2021	PRJNA726012	20-AB00574	GCA_024998065.1	Resistant	B1	Y358N	4		1	1	0
PUBLISHED SUBSTITUTIONS	Binsker et al., 2021	PRJNA605141	803-18	GCA_010806905.1	Resistant	B1	Y358N	4		1	1	0
PUBLISHED SUBSTITUTIONS	Binsker et al., 2021	PRJNA726012	14-AB01188	GCA_029946205.1	Resistant	A	Other	8		0	1	0
PUBLISHED SUBSTITUTIONS	Binsker et al., 2021	PRJNA726012	14-AB02757	GCA_029946215.1	Resistant	A	Other	8		0	1	0
PUBLISHED SUBSTITUTIONS	Binsker et al., 2021	PRJNA726012	16-AB01274	GCA_029946225.1	Resistant	A	Other	8		0	1	0
PUBLISHED SUBSTITUTIONS	Binsker et al., 2021	PRJNA726012	16-AB01348	GCA_029946265.1	Resistant	A	Other	8		0	1	0
PUBLISHED SUBSTITUTIONS	Binsker et al., 2021	PRJNA726012	16-AB01455	GCA_029946315.1	Resistant	A	Other	8		0	1	0
PUBLISHED SUBSTITUTIONS	Binsker et al., 2021	PRJNA726012	18-AB01434	GCA_029946355.1	Resistant	A	Other	8		0	1	0
PUBLISHED SUBSTITUTIONS	Binsker et al., 2021	PRJNA726012	18-AB02652	GCA_029946385.1	Resistant	A	Other	8		0	1	0
PUBLISHED SUBSTITUTIONS	Binsker et al., 2021	PRJNA726012	20-AB00891	GCA_024998045.1	Resistant	A	Other	8		0	1	0
PUBLISHED SUBSTITUTIONS	Binsker et al., 2021	PRJNA726012	20-AB01546	GCA_029946395.1	Resistant	A	Other	8		0	1	0
PUBLISHED SUBSTITUTIONS	Binsker et al., 2021	PRJNA726012	22-AB00280	GCA_029946425.1	Resistant	E	Other	8		0	1	0
PUBLISHED SUBSTITUTIONS	Binsker et al., 2021	PRJNA726012	22-AB00571	GCA_029946445.1	Resistant	A	Other	8		0	1	0
PUBLISHED SUBSTITUTIONS	Binsker et al., 2021	PRJNA726012	22-AB01721	GCA_030144835.1	Resistant	A	Other	4		0	1	0
PUBLISHED SUBSTITUTIONS	Joddha et al., 2023	PRJNA891125	BD11	GCA_025792115.1	??	B1	Y358N	No phenotypic AST performed?		1	0	0
PUBLISHED SUBSTITUTIONS	Joddha et al., 2023	PRJNA891125	CH13	GCA_025792065.1	??	B1	Y358N	No phenotypic AST performed?		1	0	0
PUBLISHED SUBSTITUTIONS	Joddha et al., 2023	PRJNA891125	DH9	GCA_025791995.1	??	B1	Y358N	No phenotypic AST performed?		1	0	0
PUBLISHED SUBSTITUTIONS	Joddha et al., 2023	PRJNA891125	DD9	GCA_025792025.1	??	B2	E123D	No phenotypic AST performed?		1	0	0
PUBLISHED SUBSTITUTIONS	Joddha et al., 2023	PRJNA891125	BH8	GCA_025792095.1	??	E	Other	No phenotypic AST performed?		0	0	0
PUBLISHED SUBSTITUTIONS	Joddha et al., 2023	PRJNA891125	CD13	GCA_025792055.1	??	A	Other	No phenotypic AST performed?		0	0	0
PUBLISHED SUBSTITUTIONS	Joddha et al., 2023	PRJNA891125	PH1	GCA_025792435.1	??	F	Other	No phenotypic AST performed?		0	0	0
PUBLISHED SUBSTITUTIONS	Joddha et al., 2023	PRJNA891125	PD14	GCA_025792015.1	??	G	Other	No phenotypic AST performed?		0	0	0
PUBLISHED SUBSTITUTIONS	Skarzynska et al., 2020	PRJEB39482	M34COL	ERR4368562	Resistant	B1	Y358N	EUCAST cut-off (>=4mg/L)		1	1	0
PUBLISHED SUBSTITUTIONS	Skarzynska et al., 2020	PRJEB39482	M50COL	ERR4368568	Resistant	B2	E123D	EUCAST cut-off (>=4mg/L)		1	1	0
PUBLISHED SUBSTITUTIONS	Skarzynska et al., 2020	PRJEB39482	M65COL	ERR4368566	Resistant	B1	Y358N	EUCAST cut-off (>=4mg/L)		1	1	0
PUBLISHED SUBSTITUTIONS	Skarzynska et al., 2020	PRJEB39482	M22COL	ERR4368560	Resistant	G	Other	EUCAST cut-off (<4mg/L)		0	1	0
PUBLISHED SUBSTITUTIONS	Skarzynska et al., 2020	PRJEB39482	M68	ERR4368569	Susceptible	B2	E123D	EUCAST cut-off (<4mg/L)		0	0	1
PUBLISHED SUBSTITUTIONS	Skarzynska et al., 2020	PRJEB39482	M179	ERR4368556	Susceptible	B2	E123D	EUCAST cut-off (<4mg/L)		0	0	1
PUBLISHED SUBSTITUTIONS	Skarzynska et al., 2020	PRJEB39482	M157	ERR4368551	Susceptible	D	Other	EUCAST cut-off (<4mg/L)		0	0	1
PUBLISHED SUBSTITUTIONS	Skarzynska et al., 2020	PRJEB39482	M45	ERR4368565	Susceptible	D	Other	EUCAST cut-off (<4mg/L)		0	0	1
PUBLISHED SUBSTITUTIONS	Skarzynska et al., 2020	PRJEB39482	M178	ERR4368555	Susceptible	G	Other	EUCAST cut-off (<4mg/L)		0	0	1
PUBLISHED SUBSTITUTIONS	Skarzynska et al., 2020	PRJEB39482	M22	ERR4368558	Susceptible	G	Other	EUCAST cut-off (<4mg/L)		0	0	1
PUBLISHED SUBSTITUTIONS	Skarzynska et al., 2020	PRJEB39482	M37	ERR4368564	Susceptible	B1	Y358N	EUCAST cut-off (<4mg/L)		0	0	1
PUBLISHED SUBSTITUTIONS	Skarzynska et al., 2020	PRJEB39482	M105X	ERR4368543	Susceptible	B1	Y358N	EUCAST cut-off (<4mg/L)		0	0	1
PUBLISHED SUBSTITUTIONS	Skarzynska et al., 2020	PRJEB39482	M94X	ERR4368572	Susceptible	B1	Y358N	EUCAST cut-off (<4mg/L)		0	0	1
PUBLISHED SUBSTITUTIONS	Skarzynska et al., 2020	PRJEB39482	M170	ERR4368554	Susceptible	A	Other	EUCAST cut-off (<4mg/L)		0	0	1
PUBLISHED SUBSTITUTIONS	Skarzynska et al., 2020	PRJEB39482	M143	ERR4368548	Susceptible	B1	Y358N	EUCAST cut-off (<4mg/L)		0	0	1
PUBLISHED SUBSTITUTIONS	Skarzynska et al., 2020	PRJEB39482	M150	ERR4368549	Susceptible	B1	Y358N	EUCAST cut-off (<4mg/L)		0	0	1
PUBLISHED SUBSTITUTIONS	Skarzynska et al., 2020	PRJEB39482	M34	ERR4368561	Susceptible	B1	Y358N	EUCAST cut-off (<4mg/L)		0	0	1
PUBLISHED SUBSTITUTIONS	Skarzynska et al., 2020	PRJEB39482	M135COL	ERR4368546	Susceptible	B1	Y358N	EUCAST cut-off (<4mg/L)		0	0	1
PUBLISHED SUBSTITUTIONS	Skarzynska et al., 2020	PRJEB39482	M135	ERR4368545	Susceptible	B1	Y358N	EUCAST cut-off (<4mg/L)		0	0	1
PUBLISHED SUBSTITUTIONS	Skarzynska et al., 2020	PRJEB39482	M35	ERR4368563	Susceptible	B1	Y358N	EUCAST cut-off (<4mg/L)		0	0	1
PUBLISHED SUBSTITUTIONS	Skarzynska et al., 2020	PRJEB39482	M117	ERR4368544	Susceptible	B1	Y358N	EUCAST cut-off (<4mg/L)		0	0	1
PUBLISHED SUBSTITUTIONS	Skarzynska et al., 2020	PRJEB39482	M216	ERR4368557	Susceptible	B1	Y358N	EUCAST cut-off (<4mg/L)		0	0	1
PUBLISHED SUBSTITUTIONS	Skarzynska et al., 2020	PRJEB39482	M162	ERR4368552	Susceptible	B1	Y358N	EUCAST cut-off (<4mg/L)		0	0	1
PUBLISHED SUBSTITUTIONS	Skarzynska et al., 2020	PRJEB39482	M225COL	ERR4368559	Susceptible	B1	Y358N	EUCAST cut-off (<4mg/L)		0	0	1
PUBLISHED SUBSTITUTIONS	Skarzynska et al., 2020	PRJEB39482	M72	ERR4368571	Susceptible	B1	Y358N	EUCAST cut-off (<4mg/L)		0	0	1
PUBLISHED SUBSTITUTIONS	Skarzynska et al., 2020	PRJEB39482	M166	ERR4368553	Susceptible	B1	Y358N	EUCAST cut-off (<4mg/L)		0	0	1
PUBLISHED SUBSTITUTIONS	Skarzynska et al., 2020	PRJEB39482	M70	ERR4368570	Susceptible	B1	Y358N	EUCAST cut-off (<4mg/L)		0	0	1
PUBLISHED SUBSTITUTIONS	Skarzynska et al., 2020	PRJEB39482	M14	ERR4368547	Susceptible	B1	Y358N	EUCAST cut-off (<4mg/L)		0	0	1
PUBLISHED SUBSTITUTIONS	Skarzynska et al., 2020	PRJEB39482	M151	ERR4368550	Susceptible	B1	Y358N	EUCAST cut-off (<4mg/L)		0	0	1
PUBLISHED SUBSTITUTIONS	Skarzynska et al., 2020	PRJEB39482	M51	ERR4368567	Susceptible	B1	Y358N	EUCAST cut-off (<4mg/L)		0	0	1
PUBLISHED SUBSTITUTIONS	Treilles et al., 2023	PRJNA857909	49780	SRR20280223	Resistant	A	Y358N	EUCAST cut-off (>=4mg/L)		1	1	0
PUBLISHED SUBSTITUTIONS	Treilles et al., 2023	PRJNA857909	49816	SRR20280213	Resistant	B1	Y358N	EUCAST cut-off (>=4mg/L)		1	1	0
PUBLISHED SUBSTITUTIONS	Treilles et al., 2023	PRJNA857909	49824	SRR20280211	Resistant	B1	Y358N	EUCAST cut-off (>=4mg/L)		1	1	0
PUBLISHED SUBSTITUTIONS	Treilles et al., 2023	PRJNA857909	49864	SRR20280263	Resistant	B1	Y358N	EUCAST cut-off (>=4mg/L)		1	1	0
PUBLISHED SUBSTITUTIONS	Treilles et al., 2023	PRJNA857909	49938	SRR20280253	Resistant	B1	Y358N	EUCAST cut-off (>=4mg/L)		1	1	0
PUBLISHED SUBSTITUTIONS	Treilles et al., 2023	PRJNA857909	49944	SRR20280251	Resistant	B1	Y358N	EUCAST cut-off (>=4mg/L)		1	1	0
PUBLISHED SUBSTITUTIONS	Treilles et al., 2023	PRJNA857909	53098	SRR20280249	Resistant	B1	Y358N	EUCAST cut-off (>=4mg/L)		1	1	0
PUBLISHED SUBSTITUTIONS	Treilles et al., 2023	PRJNA857909	53166	SRR20280244	Resistant	B1	Y358N	EUCAST cut-off (>=4mg/L)		1	1	0
PUBLISHED SUBSTITUTIONS	Treilles et al., 2023	PRJNA857909	53229	SRR20280233	Resistant	B1	Y358N	EUCAST cut-off (>=4mg/L)		1	1	0
PUBLISHED SUBSTITUTIONS	Treilles et al., 2023	PRJNA857909	53220	SRR20280214	Resistant	A	Other	EUCAST cut-off (>=4mg/L)		0	1	0
PUBLISHED SUBSTITUTIONS	Treilles et al., 2023	PRJNA857909	53127	SRR20280215	Resistant	D	Other	EUCAST cut-off (>=4mg/L)		0	1	0
PUBLISHED SUBSTITUTIONS	Treilles et al., 2023	PRJNA857909	49870	SRR20280216	Resistant	A	Other	EUCAST cut-off (>=4mg/L)		0	1	0
PUBLISHED SUBSTITUTIONS	Treilles et al., 2023	PRJNA857909	49863	SRR20280217	Resistant	B1	Y358N	EUCAST cut-off (>=4mg/L)		0	1	0
PUBLISHED SUBSTITUTIONS	Treilles et al., 2023	PRJNA857909	49823	SRR20280219	Resistant	E	Other	EUCAST cut-off (>=4mg/L)		0	1	0
PUBLISHED SUBSTITUTIONS	Treilles et al., 2023	PRJNA857909	49815	SRR20280220	Resistant	B1	Y358N	EUCAST cut-off (>=4mg/L)		0	1	0
PUBLISHED SUBSTITUTIONS	Treilles et al., 2023	PRJNA857909	49814	SRR20280222	Resistant	D	Other	EUCAST cut-off (>=4mg/L)		0	1	0
PUBLISHED SUBSTITUTIONS	Treilles et al., 2023	PRJNA857909	49777	SRR20280224	Resistant	D	Other	EUCAST cut-off (>=4mg/L)		0	1	0
PUBLISHED SUBSTITUTIONS	Treilles et al., 2023	PRJNA857909	49775	SRR20280225	Resistant	A	Other	EUCAST cut-off (>=4mg/L)		0	1	0
PUBLISHED SUBSTITUTIONS	Treilles et al., 2023	PRJNA857909	49742	SRR20280226	Resistant	A	Other	EUCAST cut-off (>=4mg/L)		0	1	0
PUBLISHED SUBSTITUTIONS	Treilles et al., 2023	PRJNA857909	53273	SRR20280227	Resistant	E	Other	EUCAST cut-off (>=4mg/L)		0	1	0
PUBLISHED SUBSTITUTIONS	Treilles et al., 2023	PRJNA857909	53264	SRR20280228	Resistant	E	Other	EUCAST cut-off (>=4mg/L)		0	1	0
PUBLISHED SUBSTITUTIONS	Treilles et al., 2023	PRJNA857909	53257	SRR20280229	Resistant	A	Other	EUCAST cut-off (>=4mg/L)		0	1	0
PUBLISHED SUBSTITUTIONS	Treilles et al., 2023	PRJNA857909	53255	SRR20280230	Resistant	A	Other	EUCAST cut-off (>=4mg/L)		0	1	0
PUBLISHED SUBSTITUTIONS	Treilles et al., 2023	PRJNA857909	53243	SRR20280231	Resistant	D	Other	EUCAST cut-off (>=4mg/L)		0	1	0
PUBLISHED SUBSTITUTIONS	Treilles et al., 2023	PRJNA857909	53223	SRR20280234	Resistant	A	Other	EUCAST cut-off (>=4mg/L)		0	1	0
PUBLISHED SUBSTITUTIONS	Treilles et al., 2023	PRJNA857909	53220	SRR20280235	Resistant	A	Other	EUCAST cut-off (>=4mg/L)		0	1	0
PUBLISHED SUBSTITUTIONS	Treilles et al., 2023	PRJNA857909	53213	SRR20280236	Resistant	E	Other	EUCAST cut-off (>=4mg/L)		0	1	0
PUBLISHED SUBSTITUTIONS	Treilles et al., 2023	PRJNA857909	53201	SRR20280237	Resistant	A	Other	EUCAST cut-off (>=4mg/L)		0	1	0
PUBLISHED SUBSTITUTIONS	Treilles et al., 2023	PRJNA857909	53193	SRR20280238	Resistant	A	Other	EUCAST cut-off (>=4mg/L)		0	1	0
PUBLISHED SUBSTITUTIONS	Treilles et al., 2023	PRJNA857909	53192	SRR20280239	Resistant	E	Other	EUCAST cut-off (>=4mg/L)		0	1	0
PUBLISHED SUBSTITUTIONS	Treilles et al., 2023	PRJNA857909	53190	SRR20280240	Resistant	A	Other	EUCAST cut-off (>=4mg/L)		0	1	0
PUBLISHED SUBSTITUTIONS	Treilles et al., 2023	PRJNA857909	53181	SRR20280241	Resistant	A	Other	EUCAST cut-off (>=4mg/L)		0	1	0
PUBLISHED SUBSTITUTIONS	Treilles et al., 2023	PRJNA857909	53179	SRR20280242	Resistant	E	Other	EUCAST cut-off (>=4mg/L)		0	1	0
PUBLISHED SUBSTITUTIONS	Treilles et al., 2023	PRJNA857909	53129	SRR20280245	Resistant	A	Other	EUCAST cut-off (>=4mg/L)		0	1	0
PUBLISHED SUBSTITUTIONS	Treilles et al., 2023	PRJNA857909	53127	SRR20280246	Resistant	D	Other	EUCAST cut-off (>=4mg/L)		0	1	0
PUBLISHED SUBSTITUTIONS	Treilles et al., 2023	PRJNA857909	53124	SRR20280247	Resistant	D	Other	EUCAST cut-off (>=4mg/L)		0	1	0
PUBLISHED SUBSTITUTIONS	Treilles et al., 2023	PRJNA857909	53099	SRR20280248	Resistant	D	Other	EUCAST cut-off (>=4mg/L)		0	1	0
PUBLISHED SUBSTITUTIONS	Treilles et al., 2023	PRJNA857909	53097	SRR20280250	Resistant	A	Other	EUCAST cut-off (>=4mg/L)		0	1	0
PUBLISHED SUBSTITUTIONS	Treilles et al., 2023	PRJNA857909	49941	SRR20280252	Resistant	E	Other	EUCAST cut-off (>=4mg/L)		0	1	0
PUBLISHED SUBSTITUTIONS	Treilles et al., 2023	PRJNA857909	49937	SRR20280255	Resistant	B1	Y358N	EUCAST cut-off (>=4mg/L)		0	1	0
PUBLISHED SUBSTITUTIONS	Treilles et al., 2023	PRJNA857909	49935	SRR20280256	Resistant	E	Other	EUCAST cut-off (>=4mg/L)		0	1	0
PUBLISHED SUBSTITUTIONS	Treilles et al., 2023	PRJNA857909	49934	SRR20280257	Resistant	A	Other	EUCAST cut-off (>=4mg/L)		0	1	0
PUBLISHED SUBSTITUTIONS	Treilles et al., 2023	PRJNA857909	49929	SRR20280258	Resistant	A	Other	EUCAST cut-off (>=4mg/L)		0	1	0
PUBLISHED SUBSTITUTIONS	Treilles et al., 2023	PRJNA857909	49928	SRR20280259	Resistant	A	Other	EUCAST cut-off (>=4mg/L)		0	1	0
PUBLISHED SUBSTITUTIONS	Treilles et al., 2023	PRJNA857909	49925	SRR20280260	Resistant	E	Other	EUCAST cut-off (>=4mg/L)		0	1	0
PUBLISHED SUBSTITUTIONS	Treilles et al., 2023	PRJNA857909	49890	SRR20280261	Resistant	E	Other	EUCAST cut-off (>=4mg/L)		0	1	0
PUBLISHED SUBSTITUTIONS	Treilles et al., 2023	PRJNA857909	49870	SRR20280262	Resistant	A	Other	EUCAST cut-off (>=4mg/L)		0	1	0
PUBLISHED SUBSTITUTIONS	Treilles et al., 2023	PRJNA857909	49863	SRR20280264	Resistant	B1	Y358N	EUCAST cut-off (>=4mg/L)		0	1	0
PUBLISHED SUBSTITUTIONS	Treilles et al., 2023	PRJNA857909	49832	SRR20280210	Resistant	E	Other	EUCAST cut-off (>=4mg/L)		0	1	0
PUBLISHED SUBSTITUTIONS	Treilles et al., 2023	PRJNA857909	49823	SRR20280212	Resistant	D	Other	EUCAST cut-off (>=4mg/L)		0	1	0
PUBLISHED SUBSTITUTIONS	Treilles et al., 2023	PRJNA857909	49815	SRR20280221	Resistant	B1	Other	EUCAST cut-off (>=4mg/L)		0	1	0
PUBLISHED SUBSTITUTIONS	Treilles et al., 2023	PRJNA857909	49814	SRR20280232	Resistant	D	Other	EUCAST cut-off (>=4mg/L)		0	1	0
PUBLISHED SUBSTITUTIONS	Treilles et al., 2023	PRJNA857909	49794	SRR20280243	Resistant	A	Other	EUCAST cut-off (>=4mg/L)		0	1	0
PUBLISHED SUBSTITUTIONS	Treilles et al., 2023	PRJNA857909	49777	SRR20280265	Resistant	D	Other	EUCAST cut-off (>=4mg/L)		0	1	0
PUBLISHED SUBSTITUTIONS	Treilles et al., 2023	PRJNA857909	49775	SRR20280266	Resistant	A	Other	EUCAST cut-off (>=4mg/L)		0	1	0
PUBLISHED SUBSTITUTIONS	Hernandez-Castro et al., 2020	PRJEB31130	13645	GCA_900683365.1	Resistant	B2	E123D	4		1	1	0
PUBLISHED SUBSTITUTIONS	Hernandez-Castro et al., 2020	PRJEB31130	13591	GCA_900683375.1	Resistant	B2	E123D	8		1	1	0
PUBLISHED SUBSTITUTIONS	Han et al., 2020	PRJNA554399	SECR18-0888	GCA_012641165.1	Resistant	B1	Y358N	8		1	1	0
SUSCEPTIBLE ISOLATES	Nobili et al., 2022	PRJEB49095	506	ERR7531016	Susceptible	C	Y358N	0.25	1
SUSCEPTIBLE ISOLATES	Garcia et al., 2020	PRJEB38608	1087541	ERR4421061	Susceptible	A	Other		0
SUSCEPTIBLE ISOLATES	Garcia et al., 2020	PRJEB38608	109163	ERR4421062	Susceptible	A	Other		0
SUSCEPTIBLE ISOLATES	Garcia et al., 2020	PRJEB38608	109797	ERR4421063	Susceptible	A	Other		0
SUSCEPTIBLE ISOLATES	Garcia et al., 2020	PRJEB38608	109985	ERR4421064	Susceptible	A	Other		0
SUSCEPTIBLE ISOLATES	Garcia et al., 2020	PRJEB38608	110405-3	ERR4421065	Susceptible	A	Other		0
SUSCEPTIBLE ISOLATES	Garcia et al., 2020	PRJEB38608	109180	ERR4421066	Susceptible	A	Other		0
SUSCEPTIBLE ISOLATES	Garcia et al., 2020	PRJEB38608	110331-1	ERR4421067	Susceptible	A	Other		0
SUSCEPTIBLE ISOLATES	Garcia et al., 2020	PRJEB38608	111071	ERR4421068	Susceptible	A	Other		0
SUSCEPTIBLE ISOLATES	Garcia et al., 2020	PRJEB38608	111284	ERR4421069	Susceptible	A	Other		0
SUSCEPTIBLE ISOLATES	Garcia et al., 2020	PRJEB38608	109022	ERR4421070	Susceptible	A	Other		0
SUSCEPTIBLE ISOLATES	Garcia et al., 2020	PRJEB38608	111167	ERR4421071	Susceptible	A	Other		0
SUSCEPTIBLE ISOLATES	Garcia et al., 2020	PRJEB38608	110777	ERR4421072	Susceptible	A	Other		0
SUSCEPTIBLE ISOLATES	Garcia et al., 2020	PRJEB38608	110153	ERR4421073	Susceptible	A	Other		0
SUSCEPTIBLE ISOLATES	Garcia et al., 2020	PRJEB38608	110194	ERR4421074	Susceptible	A	Other		0
SUSCEPTIBLE ISOLATES	Garcia et al., 2020	PRJEB38608	110923	ERR4421075	Susceptible	A	Other		0
SUSCEPTIBLE ISOLATES	Garcia et al., 2020	PRJEB38608	111330-3	ERR4421076	Susceptible	A	Other		0
SUSCEPTIBLE ISOLATES	Garcia et al., 2020	PRJEB38608	111317-1	ERR4421077	Susceptible	A	Other		0
SUSCEPTIBLE ISOLATES	Garcia et al., 2020	PRJEB38608	108910	ERR4421078	Susceptible	A	Other		0
SUSCEPTIBLE ISOLATES	Garcia et al., 2020	PRJEB38608	109124	ERR4421079	Susceptible	A	Other		0
SUSCEPTIBLE ISOLATES	Garcia et al., 2020	PRJEB38608	109555	ERR4421080	Susceptible	A	Other		0
SUSCEPTIBLE ISOLATES	Garcia et al., 2020	PRJEB38608	109842	ERR4421081	Susceptible	A	Other		0
SUSCEPTIBLE ISOLATES	Garcia et al., 2020	PRJEB38608	109128	ERR4421082	Susceptible	A	Other		0
SUSCEPTIBLE ISOLATES	Garcia et al., 2020	PRJEB38608	109255	ERR4421083	Susceptible	A	Other		0
SUSCEPTIBLE ISOLATES	Garcia et al., 2020	PRJEB38608	110179	ERR4421084	Susceptible	A	Other		0
SUSCEPTIBLE ISOLATES	Garcia et al., 2020	PRJEB38608	110776-2	ERR4421085	Susceptible	A	Other		0
SUSCEPTIBLE ISOLATES	Garcia et al., 2020	PRJEB38608	110994-1	ERR4421086	Susceptible	A	Other		0
SUSCEPTIBLE ISOLATES	Garcia et al., 2020	PRJEB38608	108756	ERR4421087	Susceptible	A	Other		0
SUSCEPTIBLE ISOLATES	Garcia et al., 2020	PRJEB38608	111203	ERR4421092	Susceptible	A	Other		0
SUSCEPTIBLE ISOLATES	Garcia et al., 2020	PRJEB38608	110778	ERR4421093	Susceptible	A	Other		0
SUSCEPTIBLE ISOLATES	Garcia et al., 2020	PRJEB38608	111380-1	ERR4421094	Susceptible	A	Other		0
SUSCEPTIBLE ISOLATES	Garcia et al., 2020	PRJEB38608	113105-2	ERR4421095	Susceptible	A	Other		0
SUSCEPTIBLE ISOLATES	Garcia et al., 2020	PRJEB38608	113064-8	ERR4421096	Susceptible	A	Other		0
SUSCEPTIBLE ISOLATES	Garcia et al., 2020	PRJEB38608	113065-1	ERR4421097	Susceptible	A	Other		0
SUSCEPTIBLE ISOLATES	Garcia et al., 2020	PRJEB38608	113078-4	ERR4421098	Susceptible	A	Other		0
SUSCEPTIBLE ISOLATES	Garcia et al., 2020	PRJEB38608	113038-4	ERR4421099	Susceptible	A	Other		0
SUSCEPTIBLE ISOLATES	Garcia et al., 2020	PRJEB38608	113026-3	ERR4421100	Susceptible	A	Other		0
SUSCEPTIBLE ISOLATES	Garcia et al., 2020	PRJEB38608	113116-2	ERR4421101	Susceptible	A	Other		0
SUSCEPTIBLE ISOLATES	Garcia et al., 2020	PRJEB38608	113205-1	ERR4421102	Susceptible	A	Other		0
SUSCEPTIBLE ISOLATES	Garcia et al., 2020	PRJEB38608	113232-1	ERR4421103	Susceptible	A	Other		0
SUSCEPTIBLE ISOLATES	Garcia et al., 2020	PRJEB38608	113237-3	ERR4421104	Susceptible	A	Other		0
SUSCEPTIBLE ISOLATES	Garcia et al., 2020	PRJEB38608	113276-1	ERR4421105	Susceptible	A	Other		0
SUSCEPTIBLE ISOLATES	Garcia et al., 2020	PRJEB38608	113351-4	ERR4421106	Susceptible	A	Other		0
SUSCEPTIBLE ISOLATES	Garcia et al., 2020	PRJEB38608	113346-2	ERR4421107	Susceptible	A	Other		0
SUSCEPTIBLE ISOLATES	Garcia et al., 2020	PRJEB38608	113333-3	ERR4421108	Susceptible	A	Other		0
SUSCEPTIBLE ISOLATES	Garcia et al., 2020	PRJEB38608	113444-1	ERR4421109	Susceptible	A	Other		0
SUSCEPTIBLE ISOLATES	Garcia et al., 2020	PRJEB38608	113307	ERR4421110	Susceptible	A	Other		0
SUSCEPTIBLE ISOLATES	Garcia et al., 2020	PRJEB38608	113446-1	ERR4421111	Susceptible	A	Other		0
SUSCEPTIBLE ISOLATES	Garcia et al., 2020	PRJEB38608	113622-2	ERR4421112	Susceptible	A	Other		0
SUSCEPTIBLE ISOLATES	Garcia et al., 2020	PRJEB38608	113633-1	ERR4421113	Susceptible	A	Other		0
SUSCEPTIBLE ISOLATES	Garcia et al., 2020	PRJEB38608	113673	ERR4421114	Susceptible	A	Other		0
SUSCEPTIBLE ISOLATES	Garcia et al., 2020	PRJEB38608	113725-6	ERR4421115	Susceptible	C	Y358N		0
SUSCEPTIBLE ISOLATES	Garcia et al., 2020	PRJEB38608	113746-3	ERR4421116	Susceptible	A	Other		0
SUSCEPTIBLE ISOLATES	Garcia et al., 2020	PRJEB38608	113786	ERR4421117	Susceptible	A	Other		0
SUSCEPTIBLE ISOLATES	Garcia et al., 2020	PRJEB38608	113790-2	ERR4421118	Susceptible	A	Other		0
SUSCEPTIBLE ISOLATES	Garcia et al., 2020	PRJEB38608	113805-1	ERR4421119	Susceptible	A	Other		0
SUSCEPTIBLE ISOLATES	Garcia et al., 2020	PRJEB38608	113826-2	ERR4421120	Susceptible	A	Other		0
SUSCEPTIBLE ISOLATES	Garcia et al., 2020	PRJEB38608	113824-1	ERR4421121	Susceptible	A	Other		0
SUSCEPTIBLE ISOLATES	Garcia et al., 2020	PRJEB38608	113864-1	ERR4421122	Susceptible	A	Other		0
SUSCEPTIBLE ISOLATES	Garcia et al., 2020	PRJEB38608	113834	ERR4421123	Susceptible	A	Other		0
SUSCEPTIBLE ISOLATES	Garcia et al., 2020	PRJEB38608	AV11B	ERR4421124	Susceptible	B1	Y358N		0
SUSCEPTIBLE ISOLATES	Garcia et al., 2020	PRJEB38608	AV41	ERR4421125	Susceptible	C	Y358N		0
SUSCEPTIBLE ISOLATES	Garcia et al., 2020	PRJEB38608	AV42	ERR4421126	Susceptible	C	Y358N		0
SUSCEPTIBLE ISOLATES	Garcia et al., 2020	PRJEB38608	AV43	ERR4421127	Susceptible	C	Y358N		0
SUSCEPTIBLE ISOLATES	Garcia et al., 2020	PRJEB38608	AV44	ERR4421128	Susceptible	C	Y358N		0
SUSCEPTIBLE ISOLATES	Garcia et al., 2020	PRJEB38608	AV45	ERR4421129	Susceptible	C	Y358N		0
SUSCEPTIBLE ISOLATES	Garcia et al., 2020	PRJEB38608	AV46	ERR4421130	Susceptible	C	Y358N		0
SUSCEPTIBLE ISOLATES	Garcia et al., 2020	PRJEB38608	AV49	ERR4421131	Susceptible	D	Other		0
SUSCEPTIBLE ISOLATES	Garcia et al., 2020	PRJEB38608	AV50	ERR4421132	Susceptible	D	Other		0
SUSCEPTIBLE ISOLATES	Garcia et al., 2020	PRJEB38608	AV51	ERR4421133	Susceptible	D	Other		0
SUSCEPTIBLE ISOLATES	Garcia et al., 2020	PRJEB38608	AV52	ERR4421134	Susceptible	D	Other		0
SUSCEPTIBLE ISOLATES	Garcia et al., 2020	PRJEB38608	AV53	ERR4421135	Susceptible	D	Other		0
SUSCEPTIBLE ISOLATES	Garcia et al., 2020	PRJEB38608	AV54	ERR4421136	Susceptible	A	Other		0
SUSCEPTIBLE ISOLATES	Garcia et al., 2020	PRJEB38608	AV55	ERR4421137	Susceptible	A	Other		0
SUSCEPTIBLE ISOLATES	Garcia et al., 2020	PRJEB38608	AV56	ERR4421138	Susceptible	A	Other		0
SUSCEPTIBLE ISOLATES	Garcia et al., 2020	PRJEB38608	AV57	ERR4421139	Susceptible	A	Other		0
SUSCEPTIBLE ISOLATES	Garcia et al., 2020	PRJEB38608	AV58	ERR4421140	Susceptible	A	Other		0
SUSCEPTIBLE ISOLATES	Garcia et al., 2020	PRJEB38608	AV59	ERR4421141	Susceptible	A	Other		0
SUSCEPTIBLE ISOLATES	Garcia et al., 2020	PRJEB38608	AV60	ERR4421142	Susceptible	A	Other		0
SUSCEPTIBLE ISOLATES	Garcia et al., 2020	PRJEB38608	AV69	ERR4421143	Susceptible	E	Other		0
SUSCEPTIBLE ISOLATES	Garcia et al., 2020	PRJEB38608	NYS0	ERR4421144	Susceptible	C	Y358N		0
SUSCEPTIBLE ISOLATES	Garcia et al., 2020	PRJEB38608	JEO1894	ERR4421145	Susceptible	A	Other		0
SUSCEPTIBLE ISOLATES	Garcia et al., 2020	PRJEB38608	JEO1895	ERR4421146	Susceptible	A	Other		0
SUSCEPTIBLE ISOLATES	Garcia et al., 2020	PRJEB38608	JEO3295	ERR4421147	Susceptible	A	Other		0
SUSCEPTIBLE ISOLATES	Garcia et al., 2020	PRJEB38608	JEO3300	ERR4421148	Susceptible	C	Y358N		0
SUSCEPTIBLE ISOLATES	Garcia et al., 2020	PRJEB38608	JEO3303	ERR4421149	Susceptible	A	Other		0
SUSCEPTIBLE ISOLATES	Garcia et al., 2020	PRJEB38608	JEO3308	ERR4421150	Susceptible	A	Other		0
SUSCEPTIBLE ISOLATES	Wang et al., 2022	PRJNA756960	C5492	GCA_020168115.1	Susceptible	A	Other	0.125	1
SUSCEPTIBLE ISOLATES	Wang et al., 2022	PRJNA756960	C5557	GCA_020168135.1	Susceptible	A	Other	0.125	1
SUSCEPTIBLE ISOLATES	Wang et al., 2022	PRJNA756960	C5655	GCA_020168095.1	Susceptible	A	Other	0.125	1
SUSCEPTIBLE ISOLATES	Wang et al., 2022	PRJNA756960	C5881	GCA_020168175.1	Susceptible	D	Other	0.125	1
SUSCEPTIBLE ISOLATES	Wang et al., 2022	PRJNA756960	C5911	GCA_020168155.1	Susceptible	A	Other	0.125	1
SUSCEPTIBLE ISOLATES	Wang et al., 2022	PRJNA756960	C6242	GCA_020168195.1	Susceptible	A	Other	0.25	1
SUSCEPTIBLE ISOLATES	Wang et al., 2022	PRJNA756960	C6335	GCA_020168215.1	Susceptible	A	Other	0.25	1
SUSCEPTIBLE ISOLATES	Wang et al., 2022	PRJNA756960	C6339	GCA_020168285.1	Susceptible	A	Other	0.25	1
SUSCEPTIBLE ISOLATES	Wang et al., 2022	PRJNA756960	C6340	GCA_020168255.1	Susceptible	A	Other	0.25	1
SUSCEPTIBLE ISOLATES	Wang et al., 2022	PRJNA756960	C6341	GCA_020168225.1	Susceptible	A	Other	0.25	1
SUSCEPTIBLE ISOLATES	Wang et al., 2022	PRJNA756960	C6343	GCA_020168275.1	Susceptible	A	Other	2	1
SUSCEPTIBLE ISOLATES	Wang et al., 2022	PRJNA756960	C6346	GCA_020168315.1	Susceptible	A	Other	0.25	1
SUSCEPTIBLE ISOLATES	Wang et al., 2022	PRJNA756960	C6351	GCA_020168335.1	Susceptible	A	Other	0.25	1
SUSCEPTIBLE ISOLATES	Wang et al., 2022	PRJNA756960	C6352	GCA_020168375.1	Susceptible	C	Y358N	0.25	1
SUSCEPTIBLE ISOLATES	Wang et al., 2022	PRJNA756960	C6377	GCA_020168355.1	Susceptible	A	Other	0.5	1
SUSCEPTIBLE ISOLATES	Wang et al., 2022	PRJNA756960	C6422	GCA_020168395.1	Susceptible	A	Other	0.25	1
SUSCEPTIBLE ISOLATES	Wang et al., 2022	PRJNA756960	C6575	GCA_020168425.1	Susceptible	A	Other	0.5	1
SUSCEPTIBLE ISOLATES	Wang et al., 2022	PRJNA756960	C6577	GCA_020168455.1	Susceptible	A	Other	0.25	1
SUSCEPTIBLE ISOLATES	Wang et al., 2022	PRJNA756960	C6579	GCA_020168415.1	Susceptible	A	Other	0.25	1
SUSCEPTIBLE ISOLATES	Wang et al., 2022	PRJNA756960	C6580	GCA_020168495.1	Susceptible	A	Other	0.25	1
SUSCEPTIBLE ISOLATES	Wang et al., 2022	PRJNA756960	C6592	GCA_020168475.1	Susceptible	A	Other	0.5	1
SUSCEPTIBLE ISOLATES	Wang et al., 2022	PRJNA756960	C6599	GCA_020168555.1	Susceptible	A	Other	0.25	1
SUSCEPTIBLE ISOLATES	Wang et al., 2022	PRJNA756960	C6617	GCA_020168515.1	Susceptible	A	Other	0.25	1
SUSCEPTIBLE ISOLATES	Wang et al., 2022	PRJNA756960	C6619	GCA_020168535.1	Susceptible	A	Other	0.25	1
SUSCEPTIBLE ISOLATES	Wang et al., 2022	PRJNA756960	C6620	GCA_020168575.1	Susceptible	A	Other	0.25	1
SUSCEPTIBLE ISOLATES	Fuga et al., 2022	PRJNA615682	ONE05	GCA_019201995.1	Susceptible	B2	E123D		0
SUSCEPTIBLE ISOLATES	Sugawara et al., 2017	PRJDB5126	M105	DRR070681	Susceptible	D	Other	<=0.25	0
SUSCEPTIBLE ISOLATES	Sugawara et al., 2017	PRJDB5126	M107	DRR070682	Susceptible	C	Y358N	<=0.25	0
SUSCEPTIBLE ISOLATES	Sugawara et al., 2017	PRJDB5126	M109	DRR070683	Susceptible	D	Other	<=0.25	0
SUSCEPTIBLE ISOLATES	Sugawara et al., 2017	PRJDB5126	M110	DRR070684	Susceptible	C	Y358N	0.5	0
SUSCEPTIBLE ISOLATES	Sugawara et al., 2017	PRJDB5126	M213	DRR070685	Susceptible	B1	Y358N	0.5	0
SUSCEPTIBLE ISOLATES	Sugawara et al., 2017	PRJDB5126	M214	DRR070686	Susceptible	F	Other	1	0
SUSCEPTIBLE ISOLATES	Sugawara et al., 2017	PRJDB5126	M216	DRR070688	Susceptible	B1	Y358N	0.5	0
SUSCEPTIBLE ISOLATES	Sugawara et al., 2017	PRJDB5126	M217	DRR070689	Susceptible	A	Other	0.5	0
SUSCEPTIBLE ISOLATES	Abdallah et al., 2022	PRJNA738374	SV002	GCA_025544755.1	Susceptible	B1	Y358N		0
SUSCEPTIBLE ISOLATES	Abdallah et al., 2022	PRJNA738374	SV005	GCA_025544835.1	Susceptible	A	Other		0
SUSCEPTIBLE ISOLATES	Abdallah et al., 2022	PRJNA738374	SV006	GCA_025544715.1	Susceptible	A	Other		0
SUSCEPTIBLE ISOLATES	Abdallah et al., 2022	PRJNA738374	SV054	GCA_025544795.1	Susceptible	B1	Y358N		0
SUSCEPTIBLE ISOLATES	Abdallah et al., 2022	PRJNA738374	SV066	GCA_025536675.1	Susceptible	A	Other		0
SUSCEPTIBLE ISOLATES	Abdallah et al., 2022	PRJNA738374	SV069	GCA_025536655.1	Susceptible	B1	Y358N		0
SUSCEPTIBLE ISOLATES	Abdallah et al., 2022	PRJNA738374	MFB3	GCA_025536635.1	Susceptible	E	Other		0
SUSCEPTIBLE ISOLATES	Abdallah et al., 2022	PRJNA738374	BG007	GCA_025536575.1	Susceptible	A	Other		0
SUSCEPTIBLE ISOLATES	Abdallah et al., 2022	PRJNA738374	BG049	GCA_025536555.1	Susceptible	A	Other		0
SUSCEPTIBLE ISOLATES	Abdallah et al., 2022	PRJNA738374	BG082	GCA_025536535.1	Susceptible	E	Y358N		0
SUSCEPTIBLE ISOLATES	Abdallah et al., 2022	PRJNA738374	BG085-A	GCA_025536495.1	Susceptible	A	Other		0
SUSCEPTIBLE ISOLATES	Abdallah et al., 2022	PRJNA738374	BG104	GCA_0025536515.1	Susceptible	B1	Other		0
SUSCEPTIBLE ISOLATES	Flament-Simon et al., 2020	PRJNA546088	LREC_153 (FV11838)	SRR9203815	Susceptible	B2	E123D		0
SUSCEPTIBLE ISOLATES	Flament-Simon et al., 2020	PRJNA546088	LREC_155 (FV1441)	SRR9203817	Susceptible	B2	E123D		0
SUSCEPTIBLE ISOLATES	Flament-Simon et al., 2020	PRJNA546088	LREC_157 (FV14983)	SRR9203818	Susceptible	B2	E123D		0
SUSCEPTIBLE ISOLATES	Flament-Simon et al., 2020	PRJNA546088	LREC_158 (FV15156)	SRR9203819	Susceptible	B2	E123D		0
SUSCEPTIBLE ISOLATES	Flament-Simon et al., 2020	PRJNA546088	LREC_162 (FV14984)	SRR9203823	Susceptible	B2	E123D		0
SUSCEPTIBLE ISOLATES	Flament-Simon et al., 2020	PRJNA546088	LREC_168 (C41-4A)	SRR9203824	Susceptible	B2	E123D		0
SUSCEPTIBLE ISOLATES	Borjesson et al., 2020	PRJEB32700	3243	ERR3589595	Susceptible	B2	E123D	0.5	1
SUSCEPTIBLE ISOLATES	Borjesson et al., 2020	PRJEB32700	3283	ERR3589596	Susceptible	B2	E123D	0.25	1
SUSCEPTIBLE ISOLATES	Borjesson et al., 2020	PRJEB32700	3294	ERR3589597	Susceptible	B2	E123D	0.5	1
SUSCEPTIBLE ISOLATES	Borjesson et al., 2020	PRJEB32700	3271	ERR3589598	Susceptible	B2	E123D	0.25	1
SUSCEPTIBLE ISOLATES	Borjesson et al., 2020	PRJEB32700	3479	ERR3589599	Susceptible	B1	Y358N	0.5	1
SUSCEPTIBLE ISOLATES	Borjesson et al., 2020	PRJEB32700	3486	ERR3589600	Susceptible	B1	Y358N	0.25	1
SUSCEPTIBLE ISOLATES	Borjesson et al., 2020	PRJEB32700	3632	ERR3589601	Susceptible	B1	Y358N	0.5	1
SUSCEPTIBLE ISOLATES	Borjesson et al., 2020	PRJEB32700	3662	ERR3589602	Susceptible	B1	Y358N	0.25	1
SUSCEPTIBLE ISOLATES	Borjesson et al., 2020	PRJEB32700	3663	ERR3589603	Susceptible	B1	Y358N	0.5	1
SUSCEPTIBLE ISOLATES	Borjesson et al., 2020	PRJEB32700	3666	ERR3589604	Susceptible	B1	Y358N	0.25	1
SUSCEPTIBLE ISOLATES	Sonnevend et al., 2022	PRJEB50277	PFZ520	ERR9420516	Susceptible	D	Other	<0.5	0
SUSCEPTIBLE ISOLATES	Sonnevend et al., 2022	PRJEB50277	PFZ294	ERR9420508	Susceptible	B2	E123D	<0.5	0
SUSCEPTIBLE ISOLATES	Sonnevend et al., 2022	PRJEB50277	PFZ347	ERR9420510	Susceptible	B2	E123D	<0.5	0
SUSCEPTIBLE ISOLATES	Sonnevend et al., 2022	PRJEB50277	PFZ762	ERR9420521	Susceptible	B2	E123D	<0.5	0
SUSCEPTIBLE ISOLATES	Sonnevend et al., 2022	PRJEB50277	PFZ292	ERR9433804	Susceptible	B1	Y358N	<0.5	0
SUSCEPTIBLE ISOLATES	Sonnevend et al., 2022	PRJEB50277	PFZ747	ERR9433826	Susceptible	B1	Y358N	<0.5	0
SUSCEPTIBLE ISOLATES	Sonnevend et al., 2022	PRJEB50277	PFZ404	ERR9420514	Susceptible	B1	Y358N	<0.5	0
SUSCEPTIBLE ISOLATES	Sonnevend et al., 2022	PRJEB50277	PFZ508	ERR9433822	Susceptible	D	Other	<0.5	0
SUSCEPTIBLE ISOLATES	Sonnevend et al., 2022	PRJEB50277	PFZ246	ERR9433801	Susceptible	C	Y358N	<0.5	0
SUSCEPTIBLE ISOLATES	Sonnevend et al., 2022	PRJEB50277	PFZ259	ERR9420507	Susceptible	C	Y358N	<0.5	0
SUSCEPTIBLE ISOLATES	Sonnevend et al., 2022	PRJEB50277	PFZ345	ERR9420509	Susceptible	C	Y358N	<0.5	0
SUSCEPTIBLE ISOLATES	Sonnevend et al., 2022	PRJEB50277	PFZ478	ERR9433818	Susceptible	B1	Y358N	<0.5	0
SUSCEPTIBLE ISOLATES	Sonnevend et al., 2022	PRJEB50277	PFZ596	ERR9420519	Susceptible	B1	Y358N	<0.5	0
SUSCEPTIBLE ISOLATES	Sonnevend et al., 2022	PRJEB50277	PFZ218	ERR9433800	Susceptible	A	Other	<0.5	0
SUSCEPTIBLE ISOLATES	Sonnevend et al., 2022	PRJEB50277	PFZ255	ERR9433803	Susceptible	F	Other	<0.5	0
SUSCEPTIBLE ISOLATES	Sonnevend et al., 2022	PRJEB50277	PFZ309	ERR9433805	Susceptible	B1	Y358N	<0.5	0
SUSCEPTIBLE ISOLATES	Sonnevend et al., 2022	PRJEB50277	PFZ57	ERR9420518	Susceptible	B2	E123D	<0.5	0
SUSCEPTIBLE ISOLATES	Sonnevend et al., 2022	PRJEB50277	PFZ338	ERR9433809	Susceptible	A	Other	<0.5	0
SUSCEPTIBLE ISOLATES	Sonnevend et al., 2022	PRJEB50277	PFZ370	ERR9420511	Susceptible	A	Y358N	<0.5	0
SUSCEPTIBLE ISOLATES	Sonnevend et al., 2022	PRJEB50277	PFZ388	ERR9420513	Susceptible	B1	Y358N	<0.5	0
SUSCEPTIBLE ISOLATES	Sonnevend et al., 2022	PRJEB50277	PFZ72	ERR9433825	Susceptible	A	Other	<0.5	0
SUSCEPTIBLE ISOLATES	Sonnevend et al., 2022	PRJEB50277	PFZ372	ERR9420512	Susceptible	D	Other	<0.5	0
SUSCEPTIBLE ISOLATES	Sonnevend et al., 2022	PRJEB50277	PFZ522	ERR9420517	Susceptible	B1	Y358N	<0.5	0
SUSCEPTIBLE ISOLATES	Sonnevend et al., 2022	PRJEB50277	PFZ460	ERR9433815	Susceptible	B1	Y358N	<0.5	0
SUSCEPTIBLE ISOLATES	Canada-Garcia et al., 2022	PRJEB54568	EC9867	ERR9941278	Susceptible	A	Other		0
SUSCEPTIBLE ISOLATES	Hickman et al., 2021	PRJEB38313	90-C-U-1	ERR4221149	Susceptible	A	Other		0
SUSCEPTIBLE ISOLATES	Hickman et al., 2021	PRJEB38313	56-C-C-1	ERR4221047	Susceptible	C	Y358N		0
SUSCEPTIBLE ISOLATES	Hickman et al., 2021	PRJEB38313	90-C-C-1	ERR4221142	Susceptible	A	Other		0
SUSCEPTIBLE ISOLATES	Hickman et al., 2021	PRJEB38313	148-C-U-1	ERR4220874	Susceptible	A	Other		0
SUSCEPTIBLE ISOLATES	Hickman et al., 2021	PRJEB38313	158-C-P-1	ERR4220909	Susceptible	A	Other		0
SUSCEPTIBLE ISOLATES	Samuelsen et al., 2017	PRJNA295003	50640492	GCA_001462975.1	Susceptible	D	Other		0
SUSCEPTIBLE ISOLATES	Samuelsen et al., 2017	PRJNA295003	K71-77	GCA_001462715.1	Susceptible	C	Y358N		0
SUSCEPTIBLE ISOLATES	Samuelsen et al., 2017	PRJNA295003	50639799	GCA_001463205.1	Susceptible	B2	E123D		0
SUSCEPTIBLE ISOLATES	Samuelsen et al., 2017	PRJNA295003	50676002	GCA_001463195.1	Susceptible	B2	E123D		0
SUSCEPTIBLE ISOLATES	Samuelsen et al., 2017	PRJNA295003	50664179	GCA_001463115.1	Susceptible	B2	E123D		0
SUSCEPTIBLE ISOLATES	Samuelsen et al., 2017	PRJNA295003	50816743	GCA_001463385.1	Susceptible	C	Y358N		0
SUSCEPTIBLE ISOLATES	Samuelsen et al., 2017	PRJNA295003	50760471	GCA_001463345.1	Susceptible	D	Other		0
SUSCEPTIBLE ISOLATES	Samuelsen et al., 2017	PRJNA295003	50739822	GCA_001463325.1	Susceptible	A	Other		0
SUSCEPTIBLE ISOLATES	Samuelsen et al., 2017	PRJNA295003	50822286	GCA_001463645.1	Susceptible	C	Y358N		0
SUSCEPTIBLE ISOLATES	Samuelsen et al., 2017	PRJNA295003	50739467	GCA_001463585.1	Susceptible	D	Other		0
SUSCEPTIBLE ISOLATES	Samuelsen et al., 2017	PRJNA295003	50870281	GCA_001463455.1	Susceptible	B2	E123D		0
SUSCEPTIBLE ISOLATES	Samuelsen et al., 2017	PRJNA295003	50857972	GCA_001463405.1	Susceptible	B2	E123D		0
SUSCEPTIBLE ISOLATES	Samuelsen et al., 2017	PRJNA295003	50579417	GCA_001462925.1	Susceptible	D	Other		0
SUSCEPTIBLE ISOLATES	Samuelsen et al., 2017	PRJNA295003	50673720	GCA_001463535.1	Susceptible	B1	Y358N		0
SUSCEPTIBLE ISOLATES	Chudejova et al., 2018	PRJNA613907	52148	GCA_011769865.1	Susceptible	A	Other		0
SUSCEPTIBLE ISOLATES	Dong et al., 2022	PRJNA752009	EC-13-1	GCA_019661135.1	Susceptible	B1	Y358N	<=0.5	0
SUSCEPTIBLE ISOLATES	Dong et al., 2022	PRJNA752009	EC-13-22	GCA_019772175.1	Susceptible	A	Other	2	0
SUSCEPTIBLE ISOLATES	Dong et al., 2022	PRJNA752009	EC-13-30	GCA_019660995.1	Susceptible	A	Other	1	0
SUSCEPTIBLE ISOLATES	Dong et al., 2022	PRJNA752009	EC-13-31	GCA_019772125.1	Susceptible	A	Other	0.5	0
SUSCEPTIBLE ISOLATES	Dong et al., 2022	PRJNA752009	EC-13-33	GCA_019772145.1	Susceptible	A	Other	2	0
SUSCEPTIBLE ISOLATES	Dong et al., 2022	PRJNA752009	EC-13-49	GCA_019772075.1	Susceptible	A	Other	1	0
SUSCEPTIBLE ISOLATES	Dong et al., 2022	PRJNA752009	EC-14-54	GCA_019661025.1	Susceptible	A	Other	2	0
SUSCEPTIBLE ISOLATES	Dong et al., 2022	PRJNA752009	EC-14-55	GCA_019660785.1	Susceptible	C	Y358N	0.5	0
SUSCEPTIBLE ISOLATES	Dong et al., 2022	PRJNA752009	EC-14-2-9	GCA_019771975.1	Susceptible	A	Other	2	0
SUSCEPTIBLE ISOLATES	Dong et al., 2022	PRJNA752009	EC-14-2-77	GCA_019660925.1	Susceptible	C	Y358N	1	0
SUSCEPTIBLE ISOLATES	Dong et al., 2022	PRJNA752009	EC-14-2-92	GCA_019660745.1	Susceptible	A	Other	1	0
SUSCEPTIBLE ISOLATES	Dong et al., 2022	PRJNA752009	EC-14-2-94	GCA_019660045.1	Susceptible	A	Other	2	0
SUSCEPTIBLE ISOLATES	Dong et al., 2022	PRJNA752009	EC-14-2-134	GCA_019660615.1	Susceptible	B1	Y358N	0.5	0
SUSCEPTIBLE ISOLATES	Dong et al., 2022	PRJNA752009	EC-15-3	GCA_019660245.1	Susceptible	B1	Y358N	1	0
SUSCEPTIBLE ISOLATES	Dong et al., 2022	PRJNA752009	EC-15-10	GCA_019660645.1	Susceptible	A	Other	<=0.5	0
SUSCEPTIBLE ISOLATES	Dong et al., 2022	PRJNA752009	EC-15-34	GCA_019660665.1	Susceptible	A	Other	<=0.5	0
SUSCEPTIBLE ISOLATES	Dong et al., 2022	PRJNA752009	EC-15-2-1	GCA_019660155.1	Susceptible	A	Other	2	0
SUSCEPTIBLE ISOLATES	Dong et al., 2022	PRJNA752009	EC-15-2-2	GCA_019660175.1	Susceptible	A	Other	1	0
SUSCEPTIBLE ISOLATES	Dong et al., 2022	PRJNA752009	EC-15-2-5	GCA_019660835.1	Susceptible	A	Other	2	0
SUSCEPTIBLE ISOLATES	Dong et al., 2022	PRJNA752009	EC-15-2-14	GCA_019660805.1	Susceptible	B1	Y358N	2	0
SUSCEPTIBLE ISOLATES	Dong et al., 2022	PRJNA752009	EC-15-2-24	GCA_019660265.1	Susceptible	A	Other	1	0
SUSCEPTIBLE ISOLATES	Dong et al., 2022	PRJNA752009	EC-15-2-26	GCA_019659985.1	Susceptible	A	Other	2	0
SUSCEPTIBLE ISOLATES	Dong et al., 2022	PRJNA752009	EC-15-2-35	GCA_019660565.1	Susceptible	A	Other	2	0
SUSCEPTIBLE ISOLATES	Dong et al., 2022	PRJNA752009	EC-15-2-47	GCA_019660325.1	Susceptible	A	Other	2	0
SUSCEPTIBLE ISOLATES	Dong et al., 2022	PRJNA752009	EC-15-2-51	GCA_019660525.1	Susceptible	A	Other	1	0
SUSCEPTIBLE ISOLATES	Dong et al., 2022	PRJNA752009	EC-15-2-56	GCA_019660675.1	Susceptible	A	Other	2	0
SUSCEPTIBLE ISOLATES	Dong et al., 2022	PRJNA752009	EC-15-2-65	GCA_019660475.1	Susceptible	B1	Y358N	1	0
SUSCEPTIBLE ISOLATES	Dong et al., 2022	PRJNA752009	EC-15-2-132	GCA_019660545.1	Susceptible	C	Y358N	<=0.5	0
SUSCEPTIBLE ISOLATES	Dong et al., 2022	PRJNA752009	EC-15-2-152	GCA_019660085.1	Susceptible	D	Other	1	0
SUSCEPTIBLE ISOLATES	Dong et al., 2022	PRJNA752009	EC-15-2-153	GCA_019660385.1	Susceptible	D	Other	2	0
SUSCEPTIBLE ISOLATES	Dong et al., 2022	PRJNA752009	EC-15-2-159	GCA_019660005.1	Susceptible	A	Other	2	0
SUSCEPTIBLE ISOLATES	Dong et al., 2022	PRJNA752009	EC-16-10	GCA_019771935.1	Susceptible	B2	E123D	<=0.5	0
SUSCEPTIBLE ISOLATES	Dong et al., 2022	PRJNA752009	EC-16-20	GCA_019659915.1	Susceptible	A	Other	<=0.5	0
SUSCEPTIBLE ISOLATES	Dong et al., 2022	PRJNA752009	EC-16-35	GCA_019659925.1	Susceptible	A	Other	1	0
SUSCEPTIBLE ISOLATES	Dong et al., 2022	PRJNA752009	EC-16-37	GCA_019771875.1	Susceptible	A	Other	1	0
SUSCEPTIBLE ISOLATES	Dong et al., 2022	PRJNA752009	EC-16-52	GCA_019659865.1	Susceptible	C	Y358N	1	0
SUSCEPTIBLE ISOLATES	Dong et al., 2022	PRJNA752009	EC-16-59	GCA_019660405.1	Susceptible	A	Other	1	0
SUSCEPTIBLE ISOLATES	Dong et al., 2022	PRJNA752009	EC-16-60	GCA_019660425.1	Susceptible	A	Other	2	0
SUSCEPTIBLE ISOLATES	Rebelo et al., 2018	PRJEB21546	15058525J9PUD5	ERR2019190	Susceptible	A	Other	<=1	0
SUSCEPTIBLE ISOLATES	Rebelo et al., 2018	PRJEB21546	16 F000284	ERR2193923	Susceptible	A	Other	<=1	0
SUSCEPTIBLE ISOLATES	Rebelo et al., 2018	PRJEB21546	15F001126	ERR2019149	Susceptible	E	Other	<=1	0
SUSCEPTIBLE ISOLATES	Rebelo et al., 2018	PRJEB21546	15F001188	ERR2019147	Susceptible	A	Other	<=1	0
SUSCEPTIBLE ISOLATES	Rebelo et al., 2018	PRJEB21546	16-AB00409_0	ERR2019171	Susceptible	E	Other	<=1	0
SUSCEPTIBLE ISOLATES	Rebelo et al., 2018	PRJEB21546	16-AB00307_0	ERR2019170	Susceptible	B1	Y358N	<=1	0
SUSCEPTIBLE ISOLATES	Rebelo et al., 2018	PRJEB21546	16-AB00148_0	ERR2019169	Susceptible	D	Other	<=1	0
SUSCEPTIBLE ISOLATES	Rebelo et al., 2018	PRJEB21546	16-AB00129_0	ERR2019168	Susceptible	A	Other	<=1	0
SUSCEPTIBLE ISOLATES	Rebelo et al., 2018	PRJEB21546	15-AB01045_0	ERR2019157	Susceptible	C	Y358N	<=1	0
SUSCEPTIBLE ISOLATES	Rebelo et al., 2018	PRJEB21546	15-AB01312_0	ERR2019161	Susceptible	B1	Y358N	<=1	0
SUSCEPTIBLE ISOLATES	Rebelo et al., 2018	PRJEB21546	15-AB01308_0	ERR2019160	Susceptible	B1	Y358N	<=1	0
SUSCEPTIBLE ISOLATES	Rebelo et al., 2018	PRJEB21546	15-AB01509_0	ERR2019164	Susceptible	A	Other	<=1	0
SUSCEPTIBLE ISOLATES	Rebelo et al., 2018	PRJEB21546	15-AB01894_0	ERR2019165	Susceptible	C	Y358N	<=1	0
SUSCEPTIBLE ISOLATES	Rebelo et al., 2018	PRJEB21546	15-AB01370_0	ERR2019162	Susceptible	A	Other	<=1	0
SUSCEPTIBLE ISOLATES	Rebelo et al., 2018	PRJEB21546	15-AB01235_0	ERR2019158	Susceptible	E	Y358N	<=1	0
SUSCEPTIBLE ISOLATES	Rebelo et al., 2018	PRJEB21546	15-AB01393_0	ERR2193922	Susceptible	B1	Y358N	<=1	0
SUSCEPTIBLE ISOLATES	Rebelo et al., 2018	PRJEB21546	ZTA15/02174-1EB1	ERR2019259	Susceptible	A	Other	<=1	0
SUSCEPTIBLE ISOLATES	Rebelo et al., 2018	PRJEB21546	ZTA15/00170EB1	ERR2019246	Susceptible	A	Other	<=1	0
SUSCEPTIBLE ISOLATES	Rebelo et al., 2018	PRJEB21546	ZTA15/01816-1EB1	ERR2019258	Susceptible	B1	Other	<=1	0
SUSCEPTIBLE ISOLATES	Rebelo et al., 2018	PRJEB21546	ZTA15/00919EB1	ERR2019254	Susceptible	B1	Y358N	<=1	0
SUSCEPTIBLE ISOLATES	Rebelo et al., 2018	PRJEB21546	ZTA15/00747EB1	ERR2019252	Susceptible	B1	Y358N	<=1	0
SUSCEPTIBLE ISOLATES	Rebelo et al., 2018	PRJEB21546	ZTA15/00380EB1	ERR2019248	Susceptible	B1	Y358N	<=1	0
SUSCEPTIBLE ISOLATES	Rebelo et al., 2018	PRJEB21546	ZTA15/00421EB1	ERR2019250	Susceptible	C	Y358N	<=1	0
SUSCEPTIBLE ISOLATES	Rebelo et al., 2018	PRJEB21546	ZTA15/00877EB1	ERR2019253	Susceptible	B1	Y358N	<=1	0
SUSCEPTIBLE ISOLATES	Rebelo et al., 2018	PRJEB21546	ZTA15/00944-1EB1	ERR2019255	Susceptible	A	Other	<=1	0
SUSCEPTIBLE ISOLATES	Rebelo et al., 2018	PRJEB21546	ZTA15/01045EB1	ERR2019256	Susceptible	B1	Y358N	<=1	0
SUSCEPTIBLE ISOLATES	Rebelo et al., 2018	PRJEB21546	ZTA15/00685EB1	ERR2019251	Susceptible	F	Other	2	0
SUSCEPTIBLE ISOLATES	Feng et al., 2019	PRJNA562084	ECFF394	GCA_008374055.1	Susceptible	A	Other	1	1
SUSCEPTIBLE ISOLATES	Feng et al., 2019	PRJNA562084	ECFF303	GCA_008374035.1	Susceptible	B1	Y358N	2	1
SUSCEPTIBLE ISOLATES	Feng et al., 2019	PRJNA562084	ECFF421	GCA_008373945.1	Susceptible	A	Other	2	1
SUSCEPTIBLE ISOLATES	Feng et al., 2019	PRJNA562084	ECFF661	GCA_008373975.1	Susceptible	A	Other	1	1
SUSCEPTIBLE ISOLATES	Feng et al., 2019	PRJNA562084	ECFF694	GCA_008373965.1	Susceptible	A	Other	1	1
SUSCEPTIBLE ISOLATES	Feng et al., 2019	PRJNA562084	ECFF511	GCA_008373935.1	Susceptible	A	Other	2	1
SUSCEPTIBLE ISOLATES	Feng et al., 2019	PRJNA562084	ECFF202	GCA_008373735.1	Susceptible	B1	Y358N	1	1
SUSCEPTIBLE ISOLATES	Feng et al., 2019	PRJNA562084	ECFF373	GCA_008373295.1	Susceptible	A	Other	2	1
SUSCEPTIBLE ISOLATES	Feng et al., 2019	PRJNA562084	ECFF601	GCA_008373275.1	Susceptible	A	Other	2	1
SUSCEPTIBLE ISOLATES	Feng et al., 2019	PRJNA562084	ECFF193	GCA_008373705.1	Susceptible	B1	Y358N	1	1
SUSCEPTIBLE ISOLATES	Feng et al., 2019	PRJNA562084	ECFF211	GCA_008373675.1	Susceptible	A	Other	1	1
SUSCEPTIBLE ISOLATES	Feng et al., 2019	PRJNA562084	ECFF283	GCA_008373635.1	Susceptible	B1	Y358N	2	1
SUSCEPTIBLE ISOLATES	Feng et al., 2019	PRJNA562084	ECFF291	GCA_008373615.1	Susceptible	B1	Y358N	2	1
SUSCEPTIBLE ISOLATES	Feng et al., 2019	PRJNA562084	ECFF262	GCA_008373645.1	Susceptible	B1	Y358N	2	1
SUSCEPTIBLE ISOLATES	Feng et al., 2019	PRJNA562084	ECFF383	GCA_008373595.1	Susceptible	B1	Y358N	2	1
SUSCEPTIBLE ISOLATES	Feng et al., 2019	PRJNA562084	ECFF341	GCA_008373625.1	Susceptible	B1	Y358N	2	1
SUSCEPTIBLE ISOLATES	Feng et al., 2019	PRJNA562084	ECFF391	GCA_008373555.1	Susceptible	A	Other	1	1
SUSCEPTIBLE ISOLATES	Feng et al., 2019	PRJNA562084	ECFF441	GCA_008373535.1	Susceptible	A	Other	2	1
SUSCEPTIBLE ISOLATES	Feng et al., 2019	PRJNA562084	ECFF774	GCA_008373515.1	Susceptible	A	Other	2	1
SUSCEPTIBLE ISOLATES	Feng et al., 2019	PRJNA562084	ECFF041	GCA_008373495.1	Susceptible	A	Other	1	1
SUSCEPTIBLE ISOLATES	Feng et al., 2019	PRJNA562084	ECFF051	GCA_008373475.1	Susceptible	A	Other	1	1
SUSCEPTIBLE ISOLATES	Feng et al., 2019	PRJNA562084	ECFF133	GCA_008373455.1	Susceptible	B1	Y358N	1	1
SUSCEPTIBLE ISOLATES	Feng et al., 2019	PRJNA562084	ECFF171	GCA_008373425.1	Susceptible	C	Y358N	1	1
SUSCEPTIBLE ISOLATES	Feng et al., 2019	PRJNA562084	ECFF223	GCA_008373385.1	Susceptible	A	Other	1	1
SUSCEPTIBLE ISOLATES	Feng et al., 2019	PRJNA562084	ECFF251	GCA_008373365.1	Susceptible	A	Other	1	1
SUSCEPTIBLE ISOLATES	Feng et al., 2019	PRJNA562084	ECFF333	GCA_008373355.1	Susceptible	A	Other	0.03	1
SUSCEPTIBLE ISOLATES	Tyson et al., 2020	PRJNA292661	N18EC052	SRR9002373	Susceptible	B1	Y358N	<=0.25	0
SUSCEPTIBLE ISOLATES	Tyson et al., 2020	PRJNA292661	N18EC0282	SRR9002289	Susceptible	B1	Y358N	<=0.25	0
SUSCEPTIBLE ISOLATES	Tyson et al., 2020	PRJNA292661	N18EC0288	SRR9984932	Susceptible	B1	Y358N	<=0.25	0
SUSCEPTIBLE ISOLATES	Tyson et al., 2020	PRJNA292661	N18EC0432	SRR9984823	Susceptible	B1	Y358N	<=0.25	0
SUSCEPTIBLE ISOLATES	Tyson et al., 2020	PRJNA292661	N18EC1010	SRR9984843	Susceptible	B2	E123D	<=0.25	0
SUSCEPTIBLE ISOLATES	Tyson et al., 2020	PRJNA292661	N18EC0438	SRR9324324	Susceptible	B1	Y358N	0.5	0
SUSCEPTIBLE ISOLATES	Kvesic et al., 2022	PRJNA768347	M12	SRR16183330	Susceptible	A	Other	2	1
SUSCEPTIBLE ISOLATES	Kvesic et al., 2022	PRJNA768347	M14	SRR16183329	Susceptible	A	Other	0.25	1
SUSCEPTIBLE ISOLATES	Kvesic et al., 2022	PRJNA768347	M17	SRR16183328	Susceptible	A	Other	0.125	1
SUSCEPTIBLE ISOLATES	Kvesic et al., 2022	PRJNA768347	M20	SRR16183327	Susceptible	A	Other	1	1
SUSCEPTIBLE ISOLATES	Torres et al., 2021	PRJEB47075	14929959	ERR6564992	Susceptible	D	Other		0
SUSCEPTIBLE ISOLATES	Torres et al., 2021	PRJEB47075	19015727	ERR6564999	Susceptible	B1	Y358N		0
SUSCEPTIBLE ISOLATES	Torres et al., 2021	PRJEB47075	108627-17	ERR6565004	Susceptible	B2	E123D		0
SUSCEPTIBLE ISOLATES	Torres et al., 2021	PRJEB47075	108670-17	ERR6565005	Susceptible	B2	E123D		0
SUSCEPTIBLE ISOLATES	Torres et al., 2021	PRJEB47075	603351-17	ERR6565038	Susceptible	B2	E123D		0
SUSCEPTIBLE ISOLATES	Torres et al., 2021	PRJEB47075	703629-17	ERR6565046	Susceptible	B2	E123D		0
SUSCEPTIBLE ISOLATES	Torres et al., 2021	PRJEB47075	703692-17	ERR6565049	Susceptible	B2	E123D		0
SUSCEPTIBLE ISOLATES	Torres et al., 2021	PRJEB47075	703694-17	ERR6565051	Susceptible	B1	Y358N		0
SUSCEPTIBLE ISOLATES	Torres et al., 2021	PRJEB47075	705801-17	ERR6565054	Susceptible	D	Other		0
SUSCEPTIBLE ISOLATES	Torres et al., 2021	PRJEB47075	705882-17	ERR6565055	Susceptible	D	Other		0
SUSCEPTIBLE ISOLATES	Torres et al., 2021	PRJEB47075	705889-17	ERR6565057	Susceptible	A	Other		0
SUSCEPTIBLE ISOLATES	Torres et al., 2021	PRJEB47075	722306-16	ERR6565072	Susceptible	F	Other		0
SUSCEPTIBLE ISOLATES	Hofle et al., 2020	PRJNA665144	522	SRR12696200	Susceptible	F	Other		0
SUSCEPTIBLE ISOLATES	Hofle et al., 2020	PRJNA665144	434	SRR12696201	Susceptible	B1	Y358N		0
SUSCEPTIBLE ISOLATES	Hofle et al., 2020	PRJNA665144	547	SRR12696202	Susceptible	B1	Y358N		0
SUSCEPTIBLE ISOLATES	Hofle et al., 2020	PRJNA665144	517	SRR12696203	Susceptible	A	Other		0
SUSCEPTIBLE ISOLATES	Hofle et al., 2020	PRJNA665144	593	SRR12696204	Susceptible	B1	Y358N		0
SUSCEPTIBLE ISOLATES	Hofle et al., 2020	PRJNA665144	530-4	SRR12696205	Susceptible	A	Other		0
SUSCEPTIBLE ISOLATES	Hofle et al., 2020	PRJNA665144	215	SRR12696206	Susceptible	D	Other		0
SUSCEPTIBLE ISOLATES	Hofle et al., 2020	PRJNA665144	600	SRR12696208	Susceptible	B1	Y358N		0
SUSCEPTIBLE ISOLATES	Turton et al., 2022	PRJNA770738	P12_L2_09.19	SRR18560489	Susceptible	A	Other	<=0.5	0
SUSCEPTIBLE ISOLATES	Turton et al., 2022	PRJNA770738	P33_YH1_04.21	SRR18560472	Susceptible	D	Other	<=0.5	0
SUSCEPTIBLE ISOLATES	Turton et al., 2022	PRJNA770738	P34_YH1_05.21	SRR18560471	Susceptible	D	Other	<=0.5	0
SUSCEPTIBLE ISOLATES	Turton et al., 2022	PRJNA770738	P21_SE1_04.20	GCA_020541025.1	Susceptible	A	Other	<=0.5	0
SUSCEPTIBLE ISOLATES	Turton et al., 2022	PRJNA770738	P24_WM1_05.20	GCA_020540945.1	Susceptible	C	Y358N	<=0.5	0
SUSCEPTIBLE ISOLATES	Turton et al., 2022	PRJNA770738	P27_L1_05.20	GCA_020541005.1	Susceptible	B1	Y358N	<=0.5	0
SUSCEPTIBLE ISOLATES	Turton et al., 2022	PRJNA770738	P30_L1_05.20	GCA_020540965.1	Susceptible	A	Other	<=0.5	0
SUSCEPTIBLE ISOLATES	Turton et al., 2022	PRJNA770738	P31_YH1_02.21	GCA_020540985.1	Susceptible	D	Other	<=0.5	0
SUSCEPTIBLE ISOLATES	Guo et al., 2019	PRJEB26639	ENV49	ERR2580149	Susceptible	B1	Y358N	<=2	0
SUSCEPTIBLE ISOLATES	Guo et al., 2019	PRJEB26639	ENV68	ERR2580151	Susceptible	A	Other	<=2	0
SUSCEPTIBLE ISOLATES	Guo et al., 2019	PRJEB26639	ENV190	ERR2580154	Susceptible	B1	Y358N	<=2	0
SUSCEPTIBLE ISOLATES	Guo et al., 2019	PRJEB26639	ENV222	ERR2580156	Susceptible	B1	Y358N	<=2	0
SUSCEPTIBLE ISOLATES	Guo et al., 2019	PRJEB26639	ENV225	ERR2580157	Susceptible	A	Other	<=2	0
SUSCEPTIBLE ISOLATES	Guo et al., 2019	PRJEB26639	ENV228	ERR2580158	Susceptible	B1	Y358N	<=2	0
SUSCEPTIBLE ISOLATES	Guo et al., 2019	PRJEB26639	ENV233	ERR2580159	Susceptible	B1	Y358N	<=2	0
SUSCEPTIBLE ISOLATES	Guo et al., 2019	PRJEB26639	ENV316	ERR2580161	Susceptible	A	Other	<=2	0
SUSCEPTIBLE ISOLATES	Guo et al., 2019	PRJEB26639	ENV317	ERR2580162	Susceptible	A	Other	<=2	0
SUSCEPTIBLE ISOLATES	Guo et al., 2019	PRJEB26639	ENV323	ERR2580163	Susceptible	A	Other	<=2	0
SUSCEPTIBLE ISOLATES	Guo et al., 2019	PRJEB26639	ENV326	ERR2580164	Susceptible	B1	Y358N	<=2	0
SUSCEPTIBLE ISOLATES	Guo et al., 2019	PRJEB26639	ENV463	ERR2580166	Susceptible	A	Other	<=2	0
SUSCEPTIBLE ISOLATES	Guo et al., 2019	PRJEB26639	ENV663	ERR2580167	Susceptible	B1	Y358N	<=2	0
SUSCEPTIBLE ISOLATES	Guo et al., 2019	PRJEB26639	ENV665	ERR2580168	Susceptible	B1	Y358N	<=2	0
SUSCEPTIBLE ISOLATES	Guo et al., 2019	PRJEB26639	ENV727	ERR2580171	Susceptible	B1	Y358N	<=2	0
SUSCEPTIBLE ISOLATES	Guo et al., 2019	PRJEB26639	ENV737	ERR2580172	Susceptible	B1	Y358N	<=2	0
SUSCEPTIBLE ISOLATES	Skarzynska et al., 2020	PRJEB39482	M68	ERR4368569	Susceptible	B2	E123D		0
SUSCEPTIBLE ISOLATES	Skarzynska et al., 2020	PRJEB39482	M179	ERR4368556	Susceptible	B2	E123D		0
SUSCEPTIBLE ISOLATES	Skarzynska et al., 2020	PRJEB39482	M157	ERR4368551	Susceptible	D	Other		0
SUSCEPTIBLE ISOLATES	Skarzynska et al., 2020	PRJEB39482	M45	ERR4368565	Susceptible	D	Other		0
SUSCEPTIBLE ISOLATES	Skarzynska et al., 2020	PRJEB39482	M178	ERR4368555	Susceptible	G	Other		0
SUSCEPTIBLE ISOLATES	Skarzynska et al., 2020	PRJEB39482	M22	ERR4368558	Susceptible	G	Other		0
SUSCEPTIBLE ISOLATES	Skarzynska et al., 2020	PRJEB39482	M37	ERR4368564	Susceptible	B1	Y358N		0
SUSCEPTIBLE ISOLATES	Skarzynska et al., 2020	PRJEB39482	M105X	ERR4368543	Susceptible	B1	Y358N		0
SUSCEPTIBLE ISOLATES	Skarzynska et al., 2020	PRJEB39482	M94X	ERR4368572	Susceptible	B1	Y358N		0
SUSCEPTIBLE ISOLATES	Skarzynska et al., 2020	PRJEB39482	M170	ERR4368554	Susceptible	A	Other		0
SUSCEPTIBLE ISOLATES	Skarzynska et al., 2020	PRJEB39482	M143	ERR4368548	Susceptible	B1	Y358N		0
SUSCEPTIBLE ISOLATES	Skarzynska et al., 2020	PRJEB39482	M150	ERR4368549	Susceptible	B1	Y358N		0
SUSCEPTIBLE ISOLATES	Skarzynska et al., 2020	PRJEB39482	M34	ERR4368561	Susceptible	B1	Y358N		0
SUSCEPTIBLE ISOLATES	Skarzynska et al., 2020	PRJEB39482	M135COL	ERR4368546	Susceptible	B1	Y358N		0
SUSCEPTIBLE ISOLATES	Skarzynska et al., 2020	PRJEB39482	M135	ERR4368545	Susceptible	B1	Y358N		0
SUSCEPTIBLE ISOLATES	Skarzynska et al., 2020	PRJEB39482	M35	ERR4368563	Susceptible	B1	Y358N		0
SUSCEPTIBLE ISOLATES	Skarzynska et al., 2020	PRJEB39482	M117	ERR4368544	Susceptible	B1	Y358N		0
SUSCEPTIBLE ISOLATES	Skarzynska et al., 2020	PRJEB39482	M216	ERR4368557	Susceptible	B1	Y358N		0
SUSCEPTIBLE ISOLATES	Skarzynska et al., 2020	PRJEB39482	M162	ERR4368552	Susceptible	B1	Y358N		0
SUSCEPTIBLE ISOLATES	Skarzynska et al., 2020	PRJEB39482	M225COL	ERR4368559	Susceptible	B1	Y358N		0
SUSCEPTIBLE ISOLATES	Skarzynska et al., 2020	PRJEB39482	M72	ERR4368571	Susceptible	B1	Y358N		0
SUSCEPTIBLE ISOLATES	Skarzynska et al., 2020	PRJEB39482	M166	ERR4368553	Susceptible	B1	Y358N		0
SUSCEPTIBLE ISOLATES	Skarzynska et al., 2020	PRJEB39482	M70	ERR4368570	Susceptible	B1	Y358N		0
SUSCEPTIBLE ISOLATES	Skarzynska et al., 2020	PRJEB39482	M14	ERR4368547	Susceptible	B1	Y358N		0
SUSCEPTIBLE ISOLATES	Skarzynska et al., 2020	PRJEB39482	M151	ERR4368550	Susceptible	B1	Y358N		0
SUSCEPTIBLE ISOLATES	Skarzynska et al., 2020	PRJEB39482	M51	ERR4368567	Susceptible	B1	Y358N		0
SUSCEPTIBLE ISOLATES	Skarzynska et al., 2021	PRJEB42669	1P	ERR5191681	Susceptible	B1	Y358N		0
SUSCEPTIBLE ISOLATES	Skarzynska et al., 2021	PRJEB42669	2P	ERR5191682	Susceptible	D	Other		0
SUSCEPTIBLE ISOLATES	Skarzynska et al., 2021	PRJEB42669	3P	ERR5191683	Susceptible	B1	Y358N		0
SUSCEPTIBLE ISOLATES	Skarzynska et al., 2021	PRJEB42669	3PX	ERR5191684	Susceptible	B1	Y358N		0
SUSCEPTIBLE ISOLATES	Skarzynska et al., 2021	PRJEB42669	4P	ERR5191685	Susceptible	A	Other		0
SUSCEPTIBLE ISOLATES	Skarzynska et al., 2021	PRJEB42669	4PX	ERR5191686	Susceptible	B1	Y358N		0
SUSCEPTIBLE ISOLATES	Skarzynska et al., 2021	PRJEB42669	5P	ERR5191687	Susceptible	C	Y358N		0
SUSCEPTIBLE ISOLATES	Skarzynska et al., 2021	PRJEB42669	6P	ERR5191688	Susceptible	G	Other		0
SUSCEPTIBLE ISOLATES	Skarzynska et al., 2021	PRJEB42669	6PX	ERR5191689	Susceptible	B1	Y358N		0
SUSCEPTIBLE ISOLATES	Skarzynska et al., 2021	PRJEB42669	7P	ERR5191690	Susceptible	C	Y358N		0
SUSCEPTIBLE ISOLATES	Skarzynska et al., 2021	PRJEB42669	7PX	ERR5191691	Susceptible	B2	E123D		0
SUSCEPTIBLE ISOLATES	Skarzynska et al., 2021	PRJEB42669	8P	ERR5191692	Susceptible	A	Other		0
SUSCEPTIBLE ISOLATES	Skarzynska et al., 2021	PRJEB42669	9P	ERR5191693	Susceptible	B2	E123D		0
SUSCEPTIBLE ISOLATES	Skarzynska et al., 2021	PRJEB42669	9PKOL	ERR5191694	Susceptible	D	Other		0
SUSCEPTIBLE ISOLATES	Skarzynska et al., 2021	PRJEB42669	10P	ERR5191695	Susceptible	B1	Y358N		0
SUSCEPTIBLE ISOLATES	Skarzynska et al., 2021	PRJEB42669	10PKOL	ERR5191696	Susceptible	A	Other		0
SUSCEPTIBLE ISOLATES	Skarzynska et al., 2021	PRJEB42669	12P	ERR5191697	Susceptible	B2	E123D		0
SUSCEPTIBLE ISOLATES	Skarzynska et al., 2021	PRJEB42669	13P	ERR5191698	Susceptible	B2	E123D		0
SUSCEPTIBLE ISOLATES	Skarzynska et al., 2021	PRJEB42669	14P	ERR5191699	Susceptible	A	Other		0
SUSCEPTIBLE ISOLATES	Skarzynska et al., 2021	PRJEB42669	14PKOL	ERR5191700	Susceptible	A	Other		0
SUSCEPTIBLE ISOLATES	Skarzynska et al., 2021	PRJEB42669	15P	ERR5191701	Susceptible	G	Other		0
SUSCEPTIBLE ISOLATES	Skarzynska et al., 2021	PRJEB42669	17P	ERR5191702	Susceptible	B1	Y358N		0
SUSCEPTIBLE ISOLATES	Skarzynska et al., 2021	PRJEB42669	18P	ERR5191703	Susceptible	B1	Y358N		0
SUSCEPTIBLE ISOLATES	Skarzynska et al., 2021	PRJEB42669	19P	ERR5191704	Susceptible	B1	Y358N		0
SUSCEPTIBLE ISOLATES	Skarzynska et al., 2021	PRJEB42669	20P	ERR5191705	Susceptible	F	Other		0
SUSCEPTIBLE ISOLATES	Skarzynska et al., 2021	PRJEB42669	21P	ERR5191706	Susceptible	A	Other		0
SUSCEPTIBLE ISOLATES	Skarzynska et al., 2021	PRJEB42669	22P	ERR5191707	Susceptible	B1	Y358N		0
SUSCEPTIBLE ISOLATES	Skarzynska et al., 2021	PRJEB42669	23P	ERR5191708	Susceptible	A	Other		0
SUSCEPTIBLE ISOLATES	Skarzynska et al., 2021	PRJEB42669	23P	ERR5191709	Susceptible	B1	Y358N		0
SUSCEPTIBLE ISOLATES	Skarzynska et al., 2021	PRJEB42669	24P	ERR5191710	Susceptible	B1	Y358N		0
SUSCEPTIBLE ISOLATES	Skarzynska et al., 2021	PRJEB42669	25P	ERR5191711	Susceptible	A	Other		0
SUSCEPTIBLE ISOLATES	Skarzynska et al., 2021	PRJEB42669	26P	ERR5191712	Susceptible	B1	Y358N		0
SUSCEPTIBLE ISOLATES	Skarzynska et al., 2021	PRJEB42669	28P	ERR5191713	Susceptible	B1	Y358N		0
SUSCEPTIBLE ISOLATES	Skarzynska et al., 2021	PRJEB42669	29PX	ERR5191714	Susceptible	B1	Y358N		0
SUSCEPTIBLE ISOLATES	Skarzynska et al., 2021	PRJEB42669	30P	ERR5191715	Susceptible	B1	Y358N		0
SUSCEPTIBLE ISOLATES	Skarzynska et al., 2021	PRJEB42669	31P	ERR5191716	Susceptible	B1	Y358N		0
SUSCEPTIBLE ISOLATES	Skarzynska et al., 2021	PRJEB42669	32P	ERR5191717	Susceptible	B1	Y358N		0
SUSCEPTIBLE ISOLATES	Skarzynska et al., 2021	PRJEB42669	33P	ERR5191718	Susceptible	A	Other		0
SUSCEPTIBLE ISOLATES	Skarzynska et al., 2021	PRJEB42669	34P	ERR5191719	Susceptible	B1	Y358N		0
SUSCEPTIBLE ISOLATES	Skarzynska et al., 2021	PRJEB42669	35P	ERR5191720	Susceptible	B1	Y358N		0
SUSCEPTIBLE ISOLATES	Skarzynska et al., 2021	PRJEB42669	36P	ERR5191721	Susceptible	B1	Y358N		0
SUSCEPTIBLE ISOLATES	Skarzynska et al., 2021	PRJEB42669	37P	ERR5191722	Susceptible	B1	Y358N		0
SUSCEPTIBLE ISOLATES	Skarzynska et al., 2021	PRJEB42669	38P	ERR5191723	Susceptible	D	Other		0
SUSCEPTIBLE ISOLATES	Skarzynska et al., 2021	PRJEB42669	39P	ERR5191724	Susceptible	D	Other		0
SUSCEPTIBLE ISOLATES	Skarzynska et al., 2021	PRJEB42669	40P	ERR5191725	Susceptible	B1	Y358N		0
SUSCEPTIBLE ISOLATES	Skarzynska et al., 2021	PRJEB42669	41P	ERR5191726	Susceptible	B2	E123D		0
SUSCEPTIBLE ISOLATES	Skarzynska et al., 2021	PRJEB42669	42P	ERR5191727	Susceptible	B1	Y358N		0
SUSCEPTIBLE ISOLATES	Skarzynska et al., 2021	PRJEB42669	43P	ERR5191728	Susceptible	B1	Y358N		0
SUSCEPTIBLE ISOLATES	Skarzynska et al., 2021	PRJEB42669	45PX	ERR5191729	Susceptible	B1	Y358N		0
SUSCEPTIBLE ISOLATES	Skarzynska et al., 2021	PRJEB42669	46P	ERR5191730	Susceptible	B1	Y358N		0
SUSCEPTIBLE ISOLATES	Skarzynska et al., 2021	PRJEB42669	47P	ERR5191731	Susceptible	B1	Y358N		0
SUSCEPTIBLE ISOLATES	Skarzynska et al., 2021	PRJEB42669	48P	ERR5191732	Susceptible	B1	Y358N		0
SUSCEPTIBLE ISOLATES	Skarzynska et al., 2021	PRJEB42669	49P	ERR5191733	Susceptible	B1	Y358N		0
SUSCEPTIBLE ISOLATES	Skarzynska et al., 2021	PRJEB42669	50P	ERR5191734	Susceptible	B1	Y358N		0
SUSCEPTIBLE ISOLATES	Skarzynska et al., 2021	PRJEB42669	52P	ERR5191735	Susceptible	B2	E123D		0
SUSCEPTIBLE ISOLATES	Skarzynska et al., 2021	PRJEB42669	53P	ERR5191736	Susceptible	B1	Y358N		0
SUSCEPTIBLE ISOLATES	Skarzynska et al., 2021	PRJEB42669	54P	ERR5191737	Susceptible	D	Other		0
SUSCEPTIBLE ISOLATES	Skarzynska et al., 2021	PRJEB42669	55P	ERR5191738	Susceptible	B2	E123D		0
SUSCEPTIBLE ISOLATES	Skarzynska et al., 2021	PRJEB42669	59P	ERR5191739	Susceptible	B2	E123D		0
SUSCEPTIBLE ISOLATES	Skarzynska et al., 2021	PRJEB42669	58P	ERR5191740	Susceptible	B1	Y358N		0
SUSCEPTIBLE ISOLATES	Skarzynska et al., 2021	PRJEB42669	56P	ERR5191741	Susceptible	B1	Y358N		0
SUSCEPTIBLE ISOLATES	Skarzynska et al., 2021	PRJEB42669	60P	ERR5191742	Susceptible	D	Y358N		0
SUSCEPTIBLE ISOLATES	Skarzynska et al., 2021	PRJEB42669	61P	ERR5191743	Susceptible	B1	Y358N		0
SUSCEPTIBLE ISOLATES	Skarzynska et al., 2021	PRJEB42669	62P	ERR5191744	Susceptible	A	Other		0
SUSCEPTIBLE ISOLATES	Skarzynska et al., 2021	PRJEB42669	63P	ERR5191745	Susceptible	B1	Y358N		0
SUSCEPTIBLE ISOLATES	Skarzynska et al., 2021	PRJEB42669	64P	ERR5191746	Susceptible	B2	E123D		0
SUSCEPTIBLE ISOLATES	Skarzynska et al., 2021	PRJEB42669	65PX	ERR5191747	Susceptible	E	Other		0
SUSCEPTIBLE ISOLATES	Skarzynska et al., 2021	PRJEB42669	65P	ERR5191748	Susceptible	A	Other		0
SUSCEPTIBLE ISOLATES	Skarzynska et al., 2021	PRJEB42669	71P	ERR5191749	Susceptible	B2	E123D		0
SUSCEPTIBLE ISOLATES	Skarzynska et al., 2021	PRJEB42669	66P	ERR5191750	Susceptible	B1	Y358N		0
SUSCEPTIBLE ISOLATES	Skarzynska et al., 2021	PRJEB42669	67P	ERR5191751	Susceptible	B1	Y358N		0
SUSCEPTIBLE ISOLATES	Xu et al., 2023	PRJNA608094	EC3	GCA_022559325.1	Susceptible	A	Other	<0.5	0
SUSCEPTIBLE ISOLATES	Xu et al., 2023	PRJNA608094	EC4	GCA_022559305.1	Susceptible	A	Other	<0.5	0
SUSCEPTIBLE ISOLATES	Xu et al., 2023	PRJNA608094	EC5	GCA_022559285.1	Susceptible	A	Other	<0.5	0
SUSCEPTIBLE ISOLATES	Xu et al., 2023	PRJNA608094	EC7	GCA_022559265.1	Susceptible	A	Other	2	0
SUSCEPTIBLE ISOLATES	Xu et al., 2023	PRJNA608094	EC8	GCA_022559245.1	Susceptible	B2	E123D	1	0
SUSCEPTIBLE ISOLATES	Xu et al., 2023	PRJNA608094	EC9	GCA_022558945.1	Susceptible	B1	Y358N	1	0
SUSCEPTIBLE ISOLATES	Xu et al., 2023	PRJNA608094	EC10	GCA_022558925.1	Susceptible	B1	Y358N	<0.5	0
SUSCEPTIBLE ISOLATES	Xu et al., 2023	PRJNA608094	EC11	GCA_022558905.1	Susceptible	A	Other	<0.5	0
SUSCEPTIBLE ISOLATES	Xu et al., 2023	PRJNA608094	EC12	GCA_022558865.1	Susceptible	B1	Y358N	<0.5	0
SUSCEPTIBLE ISOLATES	Xu et al., 2023	PRJNA608094	EC13	GCA_022558885.1	Susceptible	A	Other	<0.5	0
SUSCEPTIBLE ISOLATES	Xu et al., 2023	PRJNA608094	EC14	GCA_022558805.1	Susceptible	B1	Y358N	1	0
SUSCEPTIBLE ISOLATES	Xu et al., 2023	PRJNA608094	EC15	GCA_022558845.1	Susceptible	B1	Y358N	<0.5	0
SUSCEPTIBLE ISOLATES	Xu et al., 2023	PRJNA608094	EC18	GCA_022558825.1	Susceptible	B1	Y358N	<0.5	0
SUSCEPTIBLE ISOLATES	Xu et al., 2023	PRJNA608094	EC19	GCA_022558785.1	Susceptible	C	Y358N	<0.5	0
SUSCEPTIBLE ISOLATES	Xu et al., 2023	PRJNA608094	EC20	GCA_022558765.1	Susceptible	C	Y358N	2	0
SUSCEPTIBLE ISOLATES	Xu et al., 2023	PRJNA608094	EC21	GCA_022558745.1	Susceptible	B1	Y358N	<0.5	0
SUSCEPTIBLE ISOLATES	Xu et al., 2023	PRJNA608094	EC22	GCA_022558725.1	Susceptible	A	Other	<0.5	0
SUSCEPTIBLE ISOLATES	Xu et al., 2023	PRJNA608094	EC24	GCA_022558705.1	Susceptible	C	Y358N	<0.5	0
SUSCEPTIBLE ISOLATES	Xu et al., 2023	PRJNA608094	EC26	GCA_022558685.1	Susceptible	A	Other	<0.5	0
SUSCEPTIBLE ISOLATES	Xu et al., 2023	PRJNA608094	EC27	GCA_022558665.1	Susceptible	C	Y358N	<0.5	0
SUSCEPTIBLE ISOLATES	Xu et al., 2023	PRJNA608094	EC29	GCA_022558645.1	Susceptible	A	Other	<0.5	0
SUSCEPTIBLE ISOLATES	Xu et al., 2023	PRJNA608094	EC31	GCA_022558625.1	Susceptible	A	Other	<0.5	0
SUSCEPTIBLE ISOLATES	Maciuca et al., 2019	PRJNA560337	Liv84	SRR9971405	Susceptible	A	Other		0
SUSCEPTIBLE ISOLATES	Maciuca et al., 2019	PRJNA560337	Liv83	SRR9971406	Susceptible	E	Other		0
SUSCEPTIBLE ISOLATES	Maciuca et al., 2019	PRJNA560337	Liv86	SRR9971407	Susceptible	C	Y358N		0
SUSCEPTIBLE ISOLATES	Maciuca et al., 2019	PRJNA560337	Liv85	SRR9971408	Susceptible	B1	Y358N		0
SUSCEPTIBLE ISOLATES	Maciuca et al., 2019	PRJNA560337	Liv103	SRR9971409	Susceptible	D	Y358N		0
SUSCEPTIBLE ISOLATES	Maciuca et al., 2019	PRJNA560337	Liv102	SRR9971410	Susceptible	D	Y358N		0
SUSCEPTIBLE ISOLATES	Maciuca et al., 2019	PRJNA560337	Liv101	SRR9971411	Susceptible	A	Other		0
SUSCEPTIBLE ISOLATES	Maciuca et al., 2019	PRJNA560337	Liv100	SRR9971412	Susceptible	A	Other		0
SUSCEPTIBLE ISOLATES	Maciuca et al., 2019	PRJNA560337	Liv107	SRR9971413	Susceptible	B1	Y358N		0
SUSCEPTIBLE ISOLATES	Maciuca et al., 2019	PRJNA560337	Liv106	SRR9971414	Susceptible	E	Other		0
SUSCEPTIBLE ISOLATES	Maciuca et al., 2019	PRJNA560337	Liv105	SRR9971415	Susceptible	E	Other		0
SUSCEPTIBLE ISOLATES	Maciuca et al., 2019	PRJNA560337	Liv104	SRR9971416	Susceptible	E	Other		0
SUSCEPTIBLE ISOLATES	Maciuca et al., 2019	PRJNA560337	Liv109	SRR9971417	Susceptible	B1	Y358N		0
SUSCEPTIBLE ISOLATES	Maciuca et al., 2019	PRJNA560337	Liv108	SRR9971418	Susceptible	E	Other		0
SUSCEPTIBLE ISOLATES	Maciuca et al., 2019	PRJNA560337	Liv1	SRR9971419	Susceptible	A	Other		0
SUSCEPTIBLE ISOLATES	Maciuca et al., 2019	PRJNA560337	Liv21	SRR9971420	Susceptible	C	Y358N		0
SUSCEPTIBLE ISOLATES	Maciuca et al., 2019	PRJNA560337	Liv22	SRR9971421	Susceptible	B1	Y358N		0
SUSCEPTIBLE ISOLATES	Maciuca et al., 2019	PRJNA560337	Liv23	SRR9971422	Susceptible	B1	Y358N		0
SUSCEPTIBLE ISOLATES	Maciuca et al., 2019	PRJNA560337	Liv14	SRR9971423	Susceptible	A	Y358N		0
SUSCEPTIBLE ISOLATES	Maciuca et al., 2019	PRJNA560337	Liv16	SRR9971424	Susceptible	B1	Y358N		0
SUSCEPTIBLE ISOLATES	Maciuca et al., 2019	PRJNA560337	Liv17	SRR9971425	Susceptible	A	Other		0
SUSCEPTIBLE ISOLATES	Maciuca et al., 2019	PRJNA560337	Liv18	SRR9971426	Susceptible	A	Other		0
SUSCEPTIBLE ISOLATES	Maciuca et al., 2019	PRJNA560337	Liv24	SRR9971427	Susceptible	B1	Y358N		0
SUSCEPTIBLE ISOLATES	Maciuca et al., 2019	PRJNA560337	Liv25	SRR9971428	Susceptible	F	Other		0
SUSCEPTIBLE ISOLATES	Maciuca et al., 2019	PRJNA560337	Liv77	SRR9971429	Susceptible	B1	Y358N		0
SUSCEPTIBLE ISOLATES	Maciuca et al., 2019	PRJNA560337	Liv78	SRR9971430	Susceptible	A	Other		0
SUSCEPTIBLE ISOLATES	Maciuca et al., 2019	PRJNA560337	Liv6	SRR9971431	Susceptible	A	Y358N		0
SUSCEPTIBLE ISOLATES	Maciuca et al., 2019	PRJNA560337	Liv70	SRR9971432	Susceptible	B1	Y358N		0
SUSCEPTIBLE ISOLATES	Maciuca et al., 2019	PRJNA560337	Liv68	SRR9971433	Susceptible	B1	Y358N		0
SUSCEPTIBLE ISOLATES	Maciuca et al., 2019	PRJNA560337	Liv69	SRR9971434	Susceptible	B1	Y358N		0
SUSCEPTIBLE ISOLATES	Maciuca et al., 2019	PRJNA560337	Liv73	SRR9971435	Susceptible	A	Other		0
SUSCEPTIBLE ISOLATES	Maciuca et al., 2019	PRJNA560337	Liv76	SRR9971436	Susceptible	B1	Y358N		0
SUSCEPTIBLE ISOLATES	Maciuca et al., 2019	PRJNA560337	Liv71	SRR9971437	Susceptible	D	Other		0
SUSCEPTIBLE ISOLATES	Maciuca et al., 2019	PRJNA560337	Liv72	SRR9971438	Susceptible	D	Other		0
SUSCEPTIBLE ISOLATES	Maciuca et al., 2019	PRJNA560337	Liv67M	SRR9971440	Susceptible	A	Other		0
SUSCEPTIBLE ISOLATES	Maciuca et al., 2019	PRJNA560337	Liv82	SRR9971441	Susceptible	C	Y358N		0
SUSCEPTIBLE ISOLATES	Maciuca et al., 2019	PRJNA560337	Liv48	SRR9971442	Susceptible	B1	Y358N		0
SUSCEPTIBLE ISOLATES	Maciuca et al., 2019	PRJNA560337	Liv47	SRR9971443	Susceptible	A	Other		0
SUSCEPTIBLE ISOLATES	Maciuca et al., 2019	PRJNA560337	Liv44	SRR9971444	Susceptible	A	Other		0
SUSCEPTIBLE ISOLATES	Maciuca et al., 2019	PRJNA560337	Liv43	SRR9971445	Susceptible	B1	Y358N		0
SUSCEPTIBLE ISOLATES	Maciuca et al., 2019	PRJNA560337	Liv46	SRR9971446	Susceptible	A	Other		0
SUSCEPTIBLE ISOLATES	Maciuca et al., 2019	PRJNA560337	Liv45	SRR9971447	Susceptible	B1	Y358N		0
SUSCEPTIBLE ISOLATES	Maciuca et al., 2019	PRJNA560337	Liv41	SRR9971448	Susceptible	B1	Y358N		0
SUSCEPTIBLE ISOLATES	Maciuca et al., 2019	PRJNA560337	Liv42	SRR9971451	Susceptible	A	Other		0
SUSCEPTIBLE ISOLATES	Maciuca et al., 2019	PRJNA560337	Liv56	SRR9971452	Susceptible	B1	Y358N		0
SUSCEPTIBLE ISOLATES	Maciuca et al., 2019	PRJNA560337	Liv57	SRR9971453	Susceptible	A	Other		0
SUSCEPTIBLE ISOLATES	Maciuca et al., 2019	PRJNA560337	Liv3	SRR9971454	Susceptible	A	Other		0
SUSCEPTIBLE ISOLATES	Maciuca et al., 2019	PRJNA560337	Liv38	SRR9971456	Susceptible	B1	Y358N		0
SUSCEPTIBLE ISOLATES	Maciuca et al., 2019	PRJNA560337	Liv39	SRR9971457	Susceptible	A	Other		0
SUSCEPTIBLE ISOLATES	Maciuca et al., 2019	PRJNA560337	Liv35	SRR9971460	Susceptible	D	Other		0
SUSCEPTIBLE ISOLATES	Maciuca et al., 2019	PRJNA560337	Liv36	SRR9971461	Susceptible	D	Other		0
SUSCEPTIBLE ISOLATES	Maciuca et al., 2019	PRJNA560337	Liv33	SRR9971462	Susceptible	B1	Y358N		0
SUSCEPTIBLE ISOLATES	Maciuca et al., 2019	PRJNA560337	Liv34	SRR9971463	Susceptible	B1	Y358N		0
SUSCEPTIBLE ISOLATES	Maciuca et al., 2019	PRJNA560337	Liv32	SRR9971464	Susceptible	F	Other		0
SUSCEPTIBLE ISOLATES	Maciuca et al., 2019	PRJNA560337	Liv31	SRR9971465	Susceptible	A	Other		0
SUSCEPTIBLE ISOLATES	Maciuca et al., 2019	PRJNA560337	Liv29	SRR9971466	Susceptible	A	Other		0
SUSCEPTIBLE ISOLATES	Maciuca et al., 2019	PRJNA560337	Liv28	SRR9971467	Susceptible	B1	Y358N		0
SUSCEPTIBLE ISOLATES	Maciuca et al., 2019	PRJNA560337	Liv27	SRR9971468	Susceptible	D	Y358N		0
SUSCEPTIBLE ISOLATES	Maciuca et al., 2019	PRJNA560337	Liv26	SRR9971469	Susceptible	B1	Y358N		0
SUSCEPTIBLE ISOLATES	Maciuca et al., 2019	PRJNA560337	Liv2	SRR9971473	Susceptible	B1	Y358N		0
SUSCEPTIBLE ISOLATES	Maciuca et al., 2019	PRJNA560337	Liv88	SRR9971474	Susceptible	E	Other		0
SUSCEPTIBLE ISOLATES	Maciuca et al., 2019	PRJNA560337	Liv87	SRR9971475	Susceptible	A	Other		0
SUSCEPTIBLE ISOLATES	Maciuca et al., 2019	PRJNA560337	Liv66	SRR9971476	Susceptible	B1	Y358N		0
SUSCEPTIBLE ISOLATES	Maciuca et al., 2019	PRJNA560337	Liv79	SRR9971477	Susceptible	B1	Y358N		0
SUSCEPTIBLE ISOLATES	Maciuca et al., 2019	PRJNA560337	Liv65	SRR9971479	Susceptible	B1	Y358N		0
SUSCEPTIBLE ISOLATES	Maciuca et al., 2019	PRJNA560337	Liv80	SRR9971480	Susceptible	C	Y358N		0
SUSCEPTIBLE ISOLATES	Maciuca et al., 2019	PRJNA560337	Liv110	SRR9971482	Susceptible	C	Y358N		0
SUSCEPTIBLE ISOLATES	Maciuca et al., 2019	PRJNA560337	Liv112	SRR9971483	Susceptible	B1	Y358N		0
SUSCEPTIBLE ISOLATES	Maciuca et al., 2019	PRJNA560337	Liv113	SRR9971486	Susceptible	B1	Y358N		0
SUSCEPTIBLE ISOLATES	Maciuca et al., 2019	PRJNA560337	Liv11	SRR9971487	Susceptible	A	Other		0
SUSCEPTIBLE ISOLATES	Maciuca et al., 2019	PRJNA560337	Liv114	SRR9971488	Susceptible	B1	Y358N		0
SUSCEPTIBLE ISOLATES	Maciuca et al., 2019	PRJNA560337	Liv13	SRR9971489	Susceptible	A	Other		0
SUSCEPTIBLE ISOLATES	Maciuca et al., 2019	PRJNA560337	Liv12	SRR9971490	Susceptible	A	Other		0
SUSCEPTIBLE ISOLATES	Maciuca et al., 2019	PRJNA560337	Liv97	SRR9971492	Susceptible	E	Other		0
SUSCEPTIBLE ISOLATES	Maciuca et al., 2019	PRJNA560337	Liv64	SRR9971493	Susceptible	B1	Y358N		0
SUSCEPTIBLE ISOLATES	Maciuca et al., 2019	PRJNA560337	Liv63	SRR9971494	Susceptible	B1	Y358N		0
SUSCEPTIBLE ISOLATES	Maciuca et al., 2019	PRJNA560337	Liv62	SRR9971495	Susceptible	B1	Y358N		0
SUSCEPTIBLE ISOLATES	Maciuca et al., 2019	PRJNA560337	Liv61	SRR9971496	Susceptible	B1	Y358N		0
SUSCEPTIBLE ISOLATES	Maciuca et al., 2019	PRJNA560337	Liv60	SRR9971497	Susceptible	B1	Y358N		0
SUSCEPTIBLE ISOLATES	Maciuca et al., 2019	PRJNA560337	Liv5	SRR9971498	Susceptible	A	Other		0
SUSCEPTIBLE ISOLATES	Maciuca et al., 2019	PRJNA560337	Liv89	SRR9971499	Susceptible	B1	Y358N		0
SUSCEPTIBLE ISOLATES	Maciuca et al., 2019	PRJNA560337	Liv90	SRR9971500	Susceptible	B1	Y358N		0
SUSCEPTIBLE ISOLATES	Maciuca et al., 2019	PRJNA560337	Liv91	SRR9971501	Susceptible	B1	Y358N		0
SUSCEPTIBLE ISOLATES	Maciuca et al., 2019	PRJNA560337	Liv92	SRR9971502	Susceptible	A	Other		0
SUSCEPTIBLE ISOLATES	Maciuca et al., 2019	PRJNA560337	Liv93	SRR9971503	Susceptible	D	Y358N		0
SUSCEPTIBLE ISOLATES	Maciuca et al., 2019	PRJNA560337	Liv94	SRR9971504	Susceptible	E	Other		0
SUSCEPTIBLE ISOLATES	Maciuca et al., 2019	PRJNA560337	Liv49	SRR9971507	Susceptible	D	Other		0
SUSCEPTIBLE ISOLATES	Maciuca et al., 2019	PRJNA560337	Liv4	SRR9971508	Susceptible	A	Other		0
SUSCEPTIBLE ISOLATES	Maciuca et al., 2019	PRJNA560337	Liv51	SRR9971509	Susceptible	D	Other		0
SUSCEPTIBLE ISOLATES	Maciuca et al., 2019	PRJNA560337	Liv52	SRR9971510	Susceptible	D	Other		0
SUSCEPTIBLE ISOLATES	Maciuca et al., 2019	PRJNA560337	Liv55	SRR9971512	Susceptible	B1	Y358N		0
SUSCEPTIBLE ISOLATES	Maciuca et al., 2019	PRJNA560337	Liv99	SRR9971513	Susceptible	A	Other		0
SUSCEPTIBLE ISOLATES	Maciuca et al., 2019	PRJNA560337	Liv98	SRR9971514	Susceptible	E	Other		0
SUSCEPTIBLE ISOLATES	Maciuca et al., 2019	PRJNA560337	Liv58	SRR9971515	Susceptible	B1	Y358N		0
SUSCEPTIBLE ISOLATES	Maciuca et al., 2019	PRJNA560337	Liv59	SRR9971516	Susceptible	A	Other		0
SUSCEPTIBLE ISOLATES	Snesrud et al., 2017	PRJNA353939	MRSN 346647	GCA_001890365.1	Susceptible	D	Other	<=0.5	0
SUSCEPTIBLE ISOLATES	Mbanga et al., 2021	PRJNA609073	D96	GCA_015208565.1	Susceptible	D	Other	<4	0
SUSCEPTIBLE ISOLATES	Chakraborty et al., 2021	PRJNA630933	D1	SRR11727687	Susceptible	A	Other		0
SUSCEPTIBLE ISOLATES	Chakraborty et al., 2021	PRJNA630933	D2	SRR11727690	Susceptible	A	Other		0
SUSCEPTIBLE ISOLATES	Chakraborty et al., 2021	PRJNA630933	D3	SRR11727680	Susceptible	A	Other		0
SUSCEPTIBLE ISOLATES	Chakraborty et al., 2021	PRJNA630933	CH1	SRR11727697	Susceptible	A	Other		0
SUSCEPTIBLE ISOLATES	Chakraborty et al., 2021	PRJNA630933	CH2	SRR11727691	Susceptible	A	Other		0
SUSCEPTIBLE ISOLATES	Chakraborty et al., 2021	PRJNA630933	CH3	SRR11727700	Susceptible	A	Other		0
SUSCEPTIBLE ISOLATES	Chakraborty et al., 2021	PRJNA630933	CH4	SRR11727699	Susceptible	A	Other		0
SUSCEPTIBLE ISOLATES	Chakraborty et al., 2021	PRJNA630933	CH5	SRR11727698	Susceptible	A	Other		0
SUSCEPTIBLE ISOLATES	Chakraborty et al., 2021	PRJNA630933	CH7	SRR11727704	Susceptible	A	Other		0
SUSCEPTIBLE ISOLATES	Chakraborty et al., 2021	PRJNA630933	ES1	SRR11727708	Susceptible	A	Other		0
SUSCEPTIBLE ISOLATES	Chakraborty et al., 2021	PRJNA630933	ES2	SRR11727706	Susceptible	A	Other		0
SUSCEPTIBLE ISOLATES	Chakraborty et al., 2021	PRJNA630933	CH8	SRR11727696	Susceptible	A	Other		0
SUSCEPTIBLE ISOLATES	Chakraborty et al., 2021	PRJNA630933	ES3	SRR11727707	Susceptible	A	Other		0
SUSCEPTIBLE ISOLATES	Chakraborty et al., 2021	PRJNA630933	D4	SRR11727679	Susceptible	A	Other		0
SUSCEPTIBLE ISOLATES	Chakraborty et al., 2021	PRJNA630933	D5	SRR11727684	Susceptible	A	Other		0
SUSCEPTIBLE ISOLATES	Chakraborty et al., 2021	PRJNA630933	D6	SRR11727701	Susceptible	A	Other		0
SUSCEPTIBLE ISOLATES	Chakraborty et al., 2021	PRJNA630933	CH9	SRR12834027	Susceptible	A	Other		0
SUSCEPTIBLE ISOLATES	Chakraborty et al., 2021	PRJNA630933	CH10	SRR11727694	Susceptible	A	Other		0
SUSCEPTIBLE ISOLATES	Chakraborty et al., 2021	PRJNA630933	D7	SRR11727685	Susceptible	A	Other		0
SUSCEPTIBLE ISOLATES	Chakraborty et al., 2021	PRJNA630933	D8	SRR11727710	Susceptible	A	Other		0
SUSCEPTIBLE ISOLATES	Chakraborty et al., 2021	PRJNA630933	D9	SRR11727681	Susceptible	C	Y358N		0
SUSCEPTIBLE ISOLATES	Chakraborty et al., 2021	PRJNA630933	D10	SRR11727709	Susceptible	B1	Y358N		0
SUSCEPTIBLE ISOLATES	Chakraborty et al., 2021	PRJNA630933	D11	SRR11727682	Susceptible	B1	Y358N		0
SUSCEPTIBLE ISOLATES	Chakraborty et al., 2021	PRJNA630933	D12	SRR11727683	Susceptible	B1	Y358N		0
SUSCEPTIBLE ISOLATES	Chakraborty et al., 2021	PRJNA630933	CH11	SRR11727695	Susceptible	F	Other		0
SUSCEPTIBLE ISOLATES	Chakraborty et al., 2021	PRJNA630933	CH12	SRR11727688	Susceptible	F	Other		0
SUSCEPTIBLE ISOLATES	Chakraborty et al., 2021	PRJNA630933	CH13	SRR11727689	Susceptible	F	Other		0
SUSCEPTIBLE ISOLATES	Chakraborty et al., 2021	PRJNA630933	CH14	SRR11727692	Susceptible	F	Other		0
SUSCEPTIBLE ISOLATES	Chakraborty et al., 2021	PRJNA630933	CH15	SRR11727705	Susceptible	D	Other		0
SUSCEPTIBLE ISOLATES	Chakraborty et al., 2021	PRJNA630933	CH16	SRR11727693	Susceptible	D	Other		0
SUSCEPTIBLE ISOLATES	Chakraborty et al., 2021	PRJNA630933	CH17	SRR11727703	Susceptible	D	Other		0
SUSCEPTIBLE ISOLATES	Chakraborty et al., 2021	PRJNA630933	D13	SRR11727686	Susceptible	D	Other		0
SUSCEPTIBLE ISOLATES	Chakraborty et al., 2021	PRJNA630933	CH18	SRR11727702	Susceptible	D	Other		0
SUSCEPTIBLE ISOLATES	Kawamoto et al., 2022	PRJDB9810	ES-6 (N-ES-6)	DRR229564	Susceptible	B1	Y358N	1	1
SUSCEPTIBLE ISOLATES	Rafique et al., 2020	PRJNA522294	EC_55	GCA_004283505.1	Susceptible	E	Y358N	0.25	1
SUSCEPTIBLE ISOLATES	Li et al., 2018	PRJNA389247	SZM489-1	GCA_002270155.1	Susceptible	A	Y358N	2	1
SUSCEPTIBLE ISOLATES	Zhang et al., 2022	PRJNA818460	EC799	GCA_024502245.1	Susceptible	B1	Y358N	2	1
SUSCEPTIBLE ISOLATES	Zhang et al., 2022	PRJNA818460	EC740	GCA_024502255.1	Susceptible	A	Other	1	1
SUSCEPTIBLE ISOLATES	Zhang et al., 2022	PRJNA818460	EC875	GCA_024502275.1	Susceptible	A	Other	1	1
SUSCEPTIBLE ISOLATES	Zhang et al., 2022	PRJNA818460	EC2299	GCA_024502295.1	Susceptible	A	Other	1	1
SUSCEPTIBLE ISOLATES	Zhang et al., 2022	PRJNA818460	EC2783	GCA_024502325.1	Susceptible	B1	Y358N	0.5	1
SUSCEPTIBLE ISOLATES	Zhang et al., 2022	PRJNA818460	SY3705	GCA_024502405.1	Susceptible	A	Other	2	1
SUSCEPTIBLE ISOLATES	Sun et al., 2018	PRJNA476486	ECWJ1	GCA_003261145.1	Susceptible	A	Other	0.25	1
SUSCEPTIBLE ISOLATES	Nukui et al., 2019	PRJNA529762	EC-129	GCA_005156265.1	Susceptible	A	Other		0
SUSCEPTIBLE ISOLATES	Vendrik et al., 2022	PRJNA754858	RIVM_CO19762	SRR17883351	Susceptible	A	Other	2	1
SUSCEPTIBLE ISOLATES	Vendrik et al., 2022	PRJNA754858	RIVM_CO19867	SRR17883301	Susceptible	A	Other	0.5	1
SUSCEPTIBLE ISOLATES	Vendrik et al., 2022	PRJNA754858	RIVM_CO29625	SRR17883266	Susceptible	B1	Y358N	0.25	1
SUSCEPTIBLE ISOLATES	Vendrik et al., 2022	PRJNA754858	RIVM_CO19743	SRR17883320	Susceptible	D	Other	0.25	1
SUSCEPTIBLE ISOLATES	Vendrik et al., 2022	PRJNA754858	RIVM_CO29694	SRR17883267	Susceptible	D	Other	0.25	1
SUSCEPTIBLE ISOLATES	Vendrik et al., 2022	PRJNA754858	RIVM_CO19826	SRR17883321	Susceptible	D	Other	0.25	1
SUSCEPTIBLE ISOLATES	Vendrik et al., 2022	PRJNA754858	RIVM_CO19811	SRR17883327	Susceptible	D	Other	0.25	1
SUSCEPTIBLE ISOLATES	Vendrik et al., 2022	PRJNA754858	RIVM_CO19869	SRR17883299	Susceptible	D	Other	0.5	1
SUSCEPTIBLE ISOLATES	Vendrik et al., 2022	PRJNA754858	RIVM_CO19927	SRR17883274	Susceptible	B2	E123D	0.5	1
SUSCEPTIBLE ISOLATES	Vendrik et al., 2022	PRJNA754858	RIVM_CO19922	SRR17883277	Susceptible	D	Other	0.25	1
SUSCEPTIBLE ISOLATES	Vendrik et al., 2022	PRJNA754858	RIVM_CO30689	SRR17883263	Susceptible	G	Other	0.5	1
SUSCEPTIBLE ISOLATES	Vendrik et al., 2022	PRJNA754858	RIVM_CO19806	SRR17883329	Susceptible	B2	Other	0.25	1
SUSCEPTIBLE ISOLATES	Vendrik et al., 2022	PRJNA754858	RIVM_CO19913	SRR17883280	Susceptible	B2	Other	0.25	1
SUSCEPTIBLE ISOLATES	Vendrik et al., 2022	PRJNA754858	RIVM_CO29681	SRR17883264	Susceptible	B2	E123D	0.25	1
SUSCEPTIBLE ISOLATES	Vendrik et al., 2022	PRJNA754858	RIVM_CO19841	SRR17883313	Susceptible	B2	E123D	0.25	1
SUSCEPTIBLE ISOLATES	Vendrik et al., 2022	PRJNA754858	RIVM_CO19815	SRR17883325	Susceptible	B2	E123D	0.25	1
SUSCEPTIBLE ISOLATES	Vendrik et al., 2022	PRJNA754858	RIVM_CO19784	SRR17883344	Susceptible	B2	E123D	0.25	1
SUSCEPTIBLE ISOLATES	Vendrik et al., 2022	PRJNA754858	RIVM_CO19835	SRR17883317	Susceptible	B1	Y358N	0.5	1
SUSCEPTIBLE ISOLATES	Vendrik et al., 2022	PRJNA754858	RIVM_CO19793	SRR17883337	Susceptible	B2	E123D	0.25	1
SUSCEPTIBLE ISOLATES	Vendrik et al., 2022	PRJNA754858	RIVM_CO19862	SRR17883308	Susceptible	B2	E123D	0.25	1
SUSCEPTIBLE ISOLATES	Vendrik et al., 2022	PRJNA754858	RIVM_CO19814	SRR17883326	Susceptible	B2	E123D	0.25	1
SUSCEPTIBLE ISOLATES	Vendrik et al., 2022	PRJNA754858	RIVM_CO19868	SRR17883300	Susceptible	B2	E123D	0.5	1
SUSCEPTIBLE ISOLATES	Vendrik et al., 2022	PRJNA754858	RIVM_CO19866	SRR17883305	Susceptible	B2	E123D	0.5	1
SUSCEPTIBLE ISOLATES	Vendrik et al., 2022	PRJNA754858	RIVM_CO19919	SRR17883278	Susceptible	B2	E123D	0.5	1
SUSCEPTIBLE ISOLATES	Vendrik et al., 2022	PRJNA754858	RIVM_CO19928	SRR17883273	Susceptible	B2	E123D	0.5	1
SUSCEPTIBLE ISOLATES	Vendrik et al., 2022	PRJNA754858	RIVM_CO19757	SRR17883265	Susceptible	B2	E123D	0.25	1
SUSCEPTIBLE ISOLATES	Vendrik et al., 2022	PRJNA754858	RIVM_CO19893	SRR17883285	Susceptible	B1	Y358N	0.25	1
SUSCEPTIBLE ISOLATES	Vendrik et al., 2022	PRJNA754858	RIVM_CO19839	SRR17883314	Susceptible	B2	E123D	0.5	1
SUSCEPTIBLE ISOLATES	Vendrik et al., 2022	PRJNA754858	RIVM_CO19917	SRR17883279	Susceptible	B1	Y358N	0.25	1
SUSCEPTIBLE ISOLATES	Vendrik et al., 2022	PRJNA754858	RIVM_CO19891	SRR17883286	Susceptible	B1	Y358N	0.5	1
SUSCEPTIBLE ISOLATES	Vendrik et al., 2022	PRJNA754858	RIVM_CO19896	SRR17883283	Susceptible	B1	Y358N	0.25	1
SUSCEPTIBLE ISOLATES	Vendrik et al., 2022	PRJNA754858	RIVM_CO19790	SRR17883339	Susceptible	D	Other	0.125	1
SUSCEPTIBLE ISOLATES	Vendrik et al., 2022	PRJNA754858	RIVM_CO19817	SRR17883324	Susceptible	D	Other	0.25	1
SUSCEPTIBLE ISOLATES	Vendrik et al., 2022	PRJNA754858	RIVM_CO19926	SRR17883275	Susceptible	D	Other	0.5	1
SUSCEPTIBLE ISOLATES	Janssen et al., 2020 b	PRJEB34028	89	ERR3484405	Susceptible	B2	E123D	0.25	1
SUSCEPTIBLE ISOLATES	Kim et al., 2021	PRJNA554399	SECR17-0005	GCA_015643595.1	Susceptible	C	Y358N		0
SUSCEPTIBLE ISOLATES	Sleiman et al., 2023	PRJNA613441	ECOL64	SRR18151233	Susceptible	B2	E123D	<1	0
SUSCEPTIBLE ISOLATES	Sleiman et al., 2023	PRJNA613441	ECOL65	SRR18151232	Susceptible	F	Other	<1	0
SUSCEPTIBLE ISOLATES	Sleiman et al., 2023	PRJNA613441	ECOL66	SRR18151231	Susceptible	A	Other	<1	0
SUSCEPTIBLE ISOLATES	Sleiman et al., 2023	PRJNA613441	ECOL69	SRR18151229	Susceptible	A	Other	<1	0
SUSCEPTIBLE ISOLATES	Sleiman et al., 2023	PRJNA613441	ECOL71	SRR18151228	Susceptible	D	Other	<1	0
SUSCEPTIBLE ISOLATES	Al-Mir et al., 2021 b	PRJNA706175	53484	GCA_025403815.1	Susceptible	F	Other		0
SUSCEPTIBLE ISOLATES	Al-Mir et al., 2021 b	PRJNA706175	53481	GCA_025403825.1	Susceptible	B1	Y358N		0
SUSCEPTIBLE ISOLATES	Al-Mir et al., 2021 b	PRJNA706175	53482	GCA_025403845.1	Susceptible	B2	E123D		0
SUSCEPTIBLE ISOLATES	Al-Mir et al., 2021 b	PRJNA706175	53483	GCA_025403875.1	Susceptible	A	Other		0
SUSCEPTIBLE ISOLATES	Al-Mir et al., 2021 b	PRJNA706175	50956	GCA_025403895.1	Susceptible	B1	Y358N		0
SUSCEPTIBLE ISOLATES	Al-Mir et al., 2021 b	PRJNA706175	50970	GCA_025403915.1	Susceptible	A	Other		0
SUSCEPTIBLE ISOLATES	Al-Mir et al., 2021 b	PRJNA706175	53480	GCA_025403935.1	Susceptible	A	Other		0
SUSCEPTIBLE ISOLATES	Al-Mir et al., 2021 b	PRJNA706175	53478	GCA_025403955.1	Susceptible	B1	Y358N		0
SUSCEPTIBLE ISOLATES	Al-Mir et al., 2021 b	PRJNA706175	53452	GCA_025403965.1	Susceptible	D	Other		0
SUSCEPTIBLE ISOLATES	Al-Mir et al., 2021 b	PRJNA706175	53450	GCA_025404015.1	Susceptible	A	Other		0
SUSCEPTIBLE ISOLATES	Al-Mir et al., 2021 b	PRJNA706175	53446	GCA_025404045.1	Susceptible	A	Y358N		0
SUSCEPTIBLE ISOLATES	Al-Mir et al., 2021 b	PRJNA706175	53443	GCA_025404075.1	Susceptible	A	Other		0
SUSCEPTIBLE ISOLATES	Al-Mir et al., 2021 b	PRJNA706175	53442	GCA_025404095.1	Susceptible	A	Y358N		0
SUSCEPTIBLE ISOLATES	Al-Mir et al., 2021 b	PRJNA706175	53477	GCA_025404115.1	Susceptible	B1	Y358N		0
SUSCEPTIBLE ISOLATES	Al-Mir et al., 2021 b	PRJNA706175	53439	GCA_025404135.1	Susceptible	F	Other		0
SUSCEPTIBLE ISOLATES	Al-Mir et al., 2021 b	PRJNA706175	53438	GCA_025404175.1	Susceptible	B2	E123D		0
SUSCEPTIBLE ISOLATES	Al-Mir et al., 2021 b	PRJNA706175	53434	GCA_025404195.1	Susceptible	A	Y358N		0
SUSCEPTIBLE ISOLATES	Al-Mir et al., 2021 b	PRJNA706175	53432	GCA_025404205.1	Susceptible	A	Other		0
SUSCEPTIBLE ISOLATES	Al-Mir et al., 2021 b	PRJNA706175	53431	GCA_025404235.1	Susceptible	A	Other		0
SUSCEPTIBLE ISOLATES	Al-Mir et al., 2021 b	PRJNA706175	53430	GCA_025404255.1	Susceptible	A	Other		0
SUSCEPTIBLE ISOLATES	Al-Mir et al., 2021 b	PRJNA706175	53422	GCA_025404295.1	Susceptible	A	Y358N		0
SUSCEPTIBLE ISOLATES	Al-Mir et al., 2021 b	PRJNA706175	53423	GCA_025404315.1	Susceptible	D	Other		0
SUSCEPTIBLE ISOLATES	Al-Mir et al., 2021 b	PRJNA706175	53520	GCA_025404335.1	Susceptible	B1	Y358N		0
SUSCEPTIBLE ISOLATES	Al-Mir et al., 2021 b	PRJNA706175	50933	GCA_025404345.1	Susceptible	A	Other		0
SUSCEPTIBLE ISOLATES	Al-Mir et al., 2021 b	PRJNA706175	50954	GCA_025404375.1	Susceptible	D	Other		0
SUSCEPTIBLE ISOLATES	Al-Mir et al., 2021 b	PRJNA706175	53519	GCA_025404395.1	Susceptible	A	Other		0
SUSCEPTIBLE ISOLATES	Al-Mir et al., 2021 b	PRJNA706175	50932	GCA_025404415.1	Susceptible	B1	Y358N		0
SUSCEPTIBLE ISOLATES	Al-Mir et al., 2021 b	PRJNA706175	50957	GCA_025404425.1	Susceptible	D	Other		0
SUSCEPTIBLE ISOLATES	Al-Mir et al., 2021 b	PRJNA706175	53514	GCA_025404455.1	Susceptible	B2	E123D		0
SUSCEPTIBLE ISOLATES	Al-Mir et al., 2021 b	PRJNA706175	53516	GCA_025404475.1	Susceptible	B1	Y358N		0
SUSCEPTIBLE ISOLATES	Al-Mir et al., 2021 b	PRJNA706175	53513	GCA_025404495.1	Susceptible	A	Other		0
SUSCEPTIBLE ISOLATES	Al-Mir et al., 2021 b	PRJNA706175	53512	GCA_025404515.1	Susceptible	B1	Y358N		0
SUSCEPTIBLE ISOLATES	Al-Mir et al., 2021 b	PRJNA706175	53511	GCA_025404535.1	Susceptible	F	Other		0
SUSCEPTIBLE ISOLATES	Al-Mir et al., 2021 b	PRJNA706175	53507	GCA_025404545.1	Susceptible	A	Other		0
SUSCEPTIBLE ISOLATES	Al-Mir et al., 2021 b	PRJNA706175	53506	GCA_025404575.1	Susceptible	D	Other		0
SUSCEPTIBLE ISOLATES	Al-Mir et al., 2021 b	PRJNA706175	53504	GCA_025404595.1	Susceptible	B1	Y358N		0
SUSCEPTIBLE ISOLATES	Al-Mir et al., 2021 b	PRJNA706175	53502	GCA_025404615.1	Susceptible	B2	E123D		0
SUSCEPTIBLE ISOLATES	Al-Mir et al., 2021 b	PRJNA706175	53503	GCA_025404625.1	Susceptible	D	Other		0
SUSCEPTIBLE ISOLATES	Al-Mir et al., 2021 b	PRJNA706175	50940	GCA_025404655.1	Susceptible	A	Other		0
SUSCEPTIBLE ISOLATES	Al-Mir et al., 2021 b	PRJNA706175	53501	GCA_025404665.1	Susceptible	B2	E123D		0
SUSCEPTIBLE ISOLATES	Al-Mir et al., 2021 b	PRJNA706175	53500	GCA_025404675.1	Susceptible	A	Other		0
SUSCEPTIBLE ISOLATES	Al-Mir et al., 2021 b	PRJNA706175	53499	GCA_025404715.1	Susceptible	B2	E123D		0
SUSCEPTIBLE ISOLATES	Al-Mir et al., 2021 b	PRJNA706175	50955	GCA_025404725.1	Susceptible	A	Other		0
SUSCEPTIBLE ISOLATES	Al-Mir et al., 2021 b	PRJNA706175	53498	GCA_025404755.1	Susceptible	B2	E123D		0
SUSCEPTIBLE ISOLATES	Al-Mir et al., 2021 b	PRJNA706175	53497	GCA_025404765.1	Susceptible	B2	E123D		0
SUSCEPTIBLE ISOLATES	Al-Mir et al., 2021 b	PRJNA706175	50971	GCA_025404775.1	Susceptible	B1	Y358N		0
SUSCEPTIBLE ISOLATES	Al-Mir et al., 2021 b	PRJNA706175	53495	GCA_025404815.1	Susceptible	D	Other		0
SUSCEPTIBLE ISOLATES	Al-Mir et al., 2021 b	PRJNA706175	53496	GCA_025404825.1	Susceptible	D	Other		0
SUSCEPTIBLE ISOLATES	Al-Mir et al., 2021 b	PRJNA706175	53490	GCA_025404875.1	Susceptible	B1	Y358N		0
SUSCEPTIBLE ISOLATES	Al-Mir et al., 2021 b	PRJNA706175	53493	GCA_025404855.1	Susceptible	B1	Y358N		0
SUSCEPTIBLE ISOLATES	Al-Mir et al., 2021 b	PRJNA706175	53492	GCA_025404895.1	Susceptible	D	Other		0
SUSCEPTIBLE ISOLATES	Al-Mir et al., 2021 b	PRJNA706175	53488	GCA_025404915.1	Susceptible	B2	E123D		0
SUSCEPTIBLE ISOLATES	Al-Mir et al., 2021 b	PRJNA706175	53489	GCA_025404935.1	Susceptible	B1	Y358N		0
SUSCEPTIBLE ISOLATES	Al-Mir et al., 2021 b	PRJNA706175	53487	GCA_025404945.1	Susceptible	A	Other		0
SUSCEPTIBLE ISOLATES	Al-Mir et al., 2021 b	PRJNA706175	53486	GCA_025404975.1	Susceptible	B1	Y358N		0
SUSCEPTIBLE ISOLATES	Al-Mir et al., 2021 b	PRJNA706175	53470	GCA_025404995.1	Susceptible	B2	E123D		0
SUSCEPTIBLE ISOLATES	Al-Mir et al., 2021 b	PRJNA706175	53471	GCA_025405005.1	Susceptible	A	Other		0
SUSCEPTIBLE ISOLATES	Al-Mir et al., 2021 b	PRJNA706175	53468	GCA_025405035.1	Susceptible	B2	E123D		0
SUSCEPTIBLE ISOLATES	Al-Mir et al., 2021 b	PRJNA706175	53466	GCA_025405045.1	Susceptible	B2	E123D		0
SUSCEPTIBLE ISOLATES	Al-Mir et al., 2021 b	PRJNA706175	53467	GCA_025405075.1	Susceptible	D	Other		0
SUSCEPTIBLE ISOLATES	Al-Mir et al., 2021 b	PRJNA706175	53465	GCA_025405095.1	Susceptible	F	Other		0
SUSCEPTIBLE ISOLATES	Al-Mir et al., 2021 b	PRJNA706175	53461	GCA_025405105.1	Susceptible	C	Y358N		0
SUSCEPTIBLE ISOLATES	Al-Mir et al., 2021 b	PRJNA706175	53460	GCA_025405135.1	Susceptible	B1	Y358N		0
SUSCEPTIBLE ISOLATES	Al-Mir et al., 2021 b	PRJNA706175	53459	GCA_025405155.1	Susceptible	G	Other		0
SUSCEPTIBLE ISOLATES	Al-Mir et al., 2021 b	PRJNA706175	50969	GCA_025405195.1	Susceptible	A	Other		0
SUSCEPTIBLE ISOLATES	Al-Mir et al., 2021 b	PRJNA706175	53456	GCA_025405215.1	Susceptible	B2	E123D		0
SUSCEPTIBLE ISOLATES	Al-Mir et al., 2021 b	PRJNA706175	53455	GCA_025405235.1	Susceptible	A	Other		0
SUSCEPTIBLE ISOLATES	Al-Mir et al., 2021 b	PRJNA706175	53454	GCA_025405245.1	Susceptible	B1	Y358N		0
SUSCEPTIBLE ISOLATES	Al-Mir et al., 2021 b	PRJNA706175	53453	GCA_025405275.1	Susceptible	A	Other		0
SUSCEPTIBLE ISOLATES	Al-Mir et al., 2021 b	PRJNA706175	53440	GCA_025405295.1	Susceptible	D	Other		0
SUSCEPTIBLE ISOLATES	Al-Mir et al., 2021 b	PRJNA706175	53435	GCA_025405315.1	Susceptible	B1	Y358N		0
SUSCEPTIBLE ISOLATES	Al-Mir et al., 2021 b	PRJNA706175	53420	GCA_025405355.1	Susceptible	A	Other		0
SUSCEPTIBLE ISOLATES	Al-Mir et al., 2021 b	PRJNA706175	53419	GCA_025405375.1	Susceptible	A	Other		0
SUSCEPTIBLE ISOLATES	Al-Mir et al., 2021 b	PRJNA706175	53421	GCA_025405395.1	Susceptible	F	Other		0
SUSCEPTIBLE ISOLATES	Ekelund et al., 2021	PRJEB35248	COL-1	ERR5863468	Susceptible	B1	Y358N	0.25	1
SUSCEPTIBLE ISOLATES	Ekelund et al., 2021	PRJEB35248	COL-17	ERR5863471	Susceptible	F	Other	1	1
SUSCEPTIBLE ISOLATES	Ekelund et al., 2021	PRJEB35248	COL-27	ERR5863481	Susceptible	A	Other	0.25	1
SUSCEPTIBLE ISOLATES	Ekelund et al., 2021	PRJEB35248	COL-68	ERR5863492	Susceptible	A	Other	0.25	1
SUSCEPTIBLE ISOLATES	Ekelund et al., 2021	PRJEB35248	COL-69	ERR5863493	Susceptible	B2	E123D	0.25	1
SUSCEPTIBLE ISOLATES	Ekelund et al., 2021	PRJEB35248	COL-76	ERR5863500	Susceptible	B2	E123D	0.5	1
SUSCEPTIBLE ISOLATES	Ekelund et al., 2021	PRJEB35248	COL-77	ERR5863501	Susceptible	B2	E123D	0.5	1
SUSCEPTIBLE ISOLATES	Ekelund et al., 2021	PRJEB35248	COL-78	ERR5863502	Susceptible	D	Other	0.5	1
SUSCEPTIBLE ISOLATES	Ekelund et al., 2021	PRJEB35248	COL-79	ERR5863503	Susceptible	C	Y358N	0.5	1
SUSCEPTIBLE ISOLATES	Ekelund et al., 2021	PRJEB35248	COL-80	ERR5863504	Susceptible	B2	E123D	0.25	1
SUSCEPTIBLE ISOLATES	Ekelund et al., 2021	PRJEB35248	COL-81	ERR5863505	Susceptible	B2	E123D	0.25	1
SUSCEPTIBLE ISOLATES	Ekelund et al., 2021	PRJEB35248	COL-82	ERR5863506	Susceptible	B2	E123D	0.5	1
SUSCEPTIBLE ISOLATES	Ekelund et al., 2021	PRJEB35248	COL-83	ERR5863507	Susceptible	B2	E123D	0.5	1
SUSCEPTIBLE ISOLATES	Ekelund et al., 2021	PRJEB35248	COL-84	ERR5863508	Susceptible	B2	E123D	0.25	1
SUSCEPTIBLE ISOLATES	Ekelund et al., 2021	PRJEB35248	COL-85	ERR5863509	Susceptible	D	Other	0.5	1
SUSCEPTIBLE ISOLATES	Ekelund et al., 2021	PRJEB35248	COL-86	ERR5863510	Susceptible	B1	Y358N	0.5	1
SUSCEPTIBLE ISOLATES	Ekelund et al., 2021	PRJEB35248	COL-87	ERR5863511	Susceptible	D	Other	0.25	1
SUSCEPTIBLE ISOLATES	Ekelund et al., 2021	PRJEB35248	COL-88	ERR5863512	Susceptible	B2	E123D	0.25	1
SUSCEPTIBLE ISOLATES	Ekelund et al., 2021	PRJEB35248	COL-89	ERR5863513	Susceptible	D	Other	0.25	1
SUSCEPTIBLE ISOLATES	Li et al., 2022	PRJNA749638	8263	GCA_019459765.1	Susceptible	A	Other	<=0.125	0
SUSCEPTIBLE ISOLATES	Li et al., 2022	PRJNA749638	8220	GCA_019459935.1	Susceptible	A	Other	<=0.125	0
SUSCEPTIBLE ISOLATES	Li et al., 2022	PRJNA749638	8572	GCA_019459825.1	Susceptible	A	Other	<=0.125	0
SUSCEPTIBLE ISOLATES	Li et al., 2022	PRJNA749638	8269	GCA_019459745.1	Susceptible	D	Other	<=0.125	0
SUSCEPTIBLE ISOLATES	Li et al., 2022	PRJNA749638	8265	GCA_019460025.1	Susceptible	D	Other	<=0.125	0
SUSCEPTIBLE ISOLATES	Li et al., 2022	PRJNA749638	8219	GCA_019458565.1	Susceptible	B1	Y358N	<=0.125	0
SUSCEPTIBLE ISOLATES	Li et al., 2022	PRJNA749638	8591	GCA_019458645.1	Susceptible	B1	Y358N	<=0.125	0
SUSCEPTIBLE ISOLATES	Kananizadeh et al., 2022	PRJDB5173	10MTU413	DRR075624	Susceptible	D	Other	0.125	0
SUSCEPTIBLE ISOLATES	Kananizadeh et al., 2022	PRJDB5173	10MTU531	DRR075626	Susceptible	D	Other	0.125	0
SUSCEPTIBLE ISOLATES	Kananizadeh et al., 2022	PRJDB12343	MyNCGM12	DRR321061	Susceptible	D	Other	not specified (given as 0.06-0.25 for the group)	0
SUSCEPTIBLE ISOLATES	Kananizadeh et al., 2022	PRJDB12343	MyNCGM13	DRR321062	Susceptible	F	Other	not specified (given as 0.06-0.25 for the group)	0
SUSCEPTIBLE ISOLATES	Kananizadeh et al., 2022	PRJDB12343	MyNCGM48	DRR321063	Susceptible	A	Other	not specified (given as 0.06-0.25 for the group)	0
SUSCEPTIBLE ISOLATES	Kananizadeh et al., 2022	PRJDB12343	MyNCGM66	DRR321064	Susceptible	A	Other	not specified (given as 0.06-0.25 for the group)	0
SUSCEPTIBLE ISOLATES	Kananizadeh et al., 2022	PRJDB12343	MyNCGM73	DRR321065	Susceptible	B1	Y358N	not specified (given as 0.06-0.25 for the group)	0
SUSCEPTIBLE ISOLATES	Kananizadeh et al., 2022	PRJDB12343	MyNCGM74	DRR321066	Susceptible	D	Other	not specified (given as 0.06-0.25 for the group)	0
SUSCEPTIBLE ISOLATES	Kananizadeh et al., 2022	PRJDB12343	MyNCGM90	DRR321067	Susceptible	A	Other	not specified (given as 0.06-0.25 for the group)	0
SUSCEPTIBLE ISOLATES	Kananizadeh et al., 2022	PRJDB12343	MyNCGM95	DRR321068	Susceptible	A	Other	not specified (given as 0.06-0.25 for the group)	0
SUSCEPTIBLE ISOLATES	Kananizadeh et al., 2022	PRJDB12343	MyNCGM103	DRR321069	Susceptible	A	Other	not specified (given as 0.06-0.25 for the group)	0
SUSCEPTIBLE ISOLATES	Kananizadeh et al., 2022	PRJDB12343	MyNCGM28	DRR321070	Susceptible	B1	Y358N	not specified (given as 0.06-0.25 for the group)	0
SUSCEPTIBLE ISOLATES	Kananizadeh et al., 2022	PRJDB12343	MyNCGM131	DRR321071	Susceptible	B1	Y358N	not specified (given as 0.06-0.25 for the group)	0
SUSCEPTIBLE ISOLATES	Kananizadeh et al., 2022	PRJDB12343	MyNCGM137	DRR321072	Susceptible	F	Other	not specified (given as 0.06-0.25 for the group)	0
SUSCEPTIBLE ISOLATES	Kananizadeh et al., 2022	PRJDB12343	MyNCGM141	DRR321073	Susceptible	A	Other	not specified (given as 0.06-0.25 for the group)	0
SUSCEPTIBLE ISOLATES	Kananizadeh et al., 2022	PRJDB12343	MyNCGM144	DRR321074	Susceptible	D	Other	not specified (given as 0.06-0.25 for the group)	0
SUSCEPTIBLE ISOLATES	Kananizadeh et al., 2022	PRJDB12343	MyNCGM151	DRR321075	Susceptible	A	Other	not specified (given as 0.06-0.25 for the group)	0
SUSCEPTIBLE ISOLATES	Kananizadeh et al., 2022	PRJDB12343	MyNCGM160	DRR321076	Susceptible	A	Other	not specified (given as 0.06-0.25 for the group)	0
SUSCEPTIBLE ISOLATES	Kananizadeh et al., 2022	PRJDB12343	MyNCGM164	DRR321077	Susceptible	D	Other	not specified (given as 0.06-0.25 for the group)	0
SUSCEPTIBLE ISOLATES	Kananizadeh et al., 2022	PRJDB12343	MyNCGM167	DRR321078	Susceptible	A	Other	not specified (given as 0.06-0.25 for the group)	0
SUSCEPTIBLE ISOLATES	Kananizadeh et al., 2022	PRJDB12343	MyNCGM183	DRR321079	Susceptible	A	Other	not specified (given as 0.06-0.25 for the group)	0
SUSCEPTIBLE ISOLATES	Kananizadeh et al., 2022	PRJDB12343	MyNCGM202	DRR321080	Susceptible	A	Other	not specified (given as 0.06-0.25 for the group)	0
SUSCEPTIBLE ISOLATES	Kananizadeh et al., 2022	PRJDB12343	MyNCGM203	DRR321081	Susceptible	C	Y358N	not specified (given as 0.06-0.25 for the group)	0
SUSCEPTIBLE ISOLATES	Kananizadeh et al., 2022	PRJDB12343	MyNCGM205	DRR321082	Susceptible	A	Other	not specified (given as 0.06-0.25 for the group)	0
SUSCEPTIBLE ISOLATES	Kananizadeh et al., 2022	PRJDB12343	MyNCGM254	DRR321083	Susceptible	B1	Y358N	not specified (given as 0.06-0.25 for the group)	0
SUSCEPTIBLE ISOLATES	Kananizadeh et al., 2022	PRJDB12343	MyNCGM256	DRR321084	Susceptible	A	Other	not specified (given as 0.06-0.25 for the group)	0
SUSCEPTIBLE ISOLATES	Kananizadeh et al., 2022	PRJDB12343	MyNCGM288	DRR321085	Susceptible	A	Other	not specified (given as 0.06-0.25 for the group)	0
SUSCEPTIBLE ISOLATES	Kananizadeh et al., 2022	PRJDB12343	MyNCGM289	DRR321086	Susceptible	A	Other	not specified (given as 0.06-0.25 for the group)	0
SUSCEPTIBLE ISOLATES	Kananizadeh et al., 2022	PRJDB12343	MyNCGM296	DRR321087	Susceptible	D	Other	not specified (given as 0.06-0.25 for the group)	0
SUSCEPTIBLE ISOLATES	Kananizadeh et al., 2022	PRJDB12343	MyNCGM313	DRR321088	Susceptible	D	Other	not specified (given as 0.06-0.25 for the group)	0
SUSCEPTIBLE ISOLATES	Kananizadeh et al., 2022	PRJDB12343	MyNCGM366	DRR321089	Susceptible	A	Other	not specified (given as 0.06-0.25 for the group)	0
SUSCEPTIBLE ISOLATES	Kananizadeh et al., 2022	PRJDB12343	MyNCGM369	DRR321090	Susceptible	D	Other	not specified (given as 0.06-0.25 for the group)	0
SUSCEPTIBLE ISOLATES	Tello et al., 2020	PRJNA633740	E_0756 (0.14.06303)	SRR11810138	Susceptible	A	Other		0
SUSCEPTIBLE ISOLATES	Tello et al., 2020	PRJNA633740	E_0754 (0.14.06144)	SRR11810139	Susceptible	A	Other		0
SUSCEPTIBLE ISOLATES	Tello et al., 2020	PRJNA633740	E_0753 (0.14.06144)	SRR11810140	Susceptible	A	Other		0
SUSCEPTIBLE ISOLATES	Tello et al., 2020	PRJNA633740	E_0688 (0.16.01151)	SRR11810141	Susceptible	F	Other		0
SUSCEPTIBLE ISOLATES	Tello et al., 2020	PRJNA633740	E_0751 (0.14.05844)	SRR11810142	Susceptible	B1	Y358N		0
SUSCEPTIBLE ISOLATES	Tello et al., 2020	PRJNA633740	E_0750 (0.14.05844)	SRR11810143	Susceptible	B1	Y358N		0
SUSCEPTIBLE ISOLATES	Tello et al., 2020	PRJNA633740	E_0748 (0.14.05834)	SRR11810144	Susceptible	C	Y358N		0
SUSCEPTIBLE ISOLATES	Tello et al., 2020	PRJNA633740	E_0747 (0.14.05834)	SRR11810145	Susceptible	A	Other		0
SUSCEPTIBLE ISOLATES	Tello et al., 2020	PRJNA633740	E_0746 (0.14.05834)	SRR11810146	Susceptible	B1	Y358N		0
SUSCEPTIBLE ISOLATES	Tello et al., 2020	PRJNA633740	E_0745 (0.14.05816)	SRR11810147	Susceptible	A	Other		0
SUSCEPTIBLE ISOLATES	Tello et al., 2020	PRJNA633740	E_0744 (0.14.05816)	SRR11810148	Susceptible	A	Other		0
SUSCEPTIBLE ISOLATES	Tello et al., 2020	PRJNA633740	E_0741 (0.14.05289)	SRR11810149	Susceptible	B1	Y358N		0
SUSCEPTIBLE ISOLATES	Tello et al., 2020	PRJNA633740	E_0740 (0.14.05289)	SRR11810150	Susceptible	B1	Y358N		0
SUSCEPTIBLE ISOLATES	Tello et al., 2020	PRJNA633740	E_0738 (0.14.05286)	SRR11810151	Susceptible	A	Other		0
SUSCEPTIBLE ISOLATES	Tello et al., 2020	PRJNA633740	E_0685 (0.15.06176)	SRR11810152	Susceptible	A	Other		0
SUSCEPTIBLE ISOLATES	Tello et al., 2020	PRJNA633740	E_0736 (0.14.05107)	SRR11810153	Susceptible	B1	Y358N		0
SUSCEPTIBLE ISOLATES	Tello et al., 2020	PRJNA633740	E_0731 (0.14.04984)	SRR11810154	Susceptible	C	Y358N		0
SUSCEPTIBLE ISOLATES	Tello et al., 2020	PRJNA633740	E_0730 (0.14.04983)	SRR11810155	Susceptible	A	Other		0
SUSCEPTIBLE ISOLATES	Tello et al., 2020	PRJNA633740	E_0727 (0.14.04642)	SRR11810156	Susceptible	B1	Y358N		0
SUSCEPTIBLE ISOLATES	Tello et al., 2020	PRJNA633740	E_0724 (0.14.03315)	SRR11810157	Susceptible	B1	Y358N		0
SUSCEPTIBLE ISOLATES	Tello et al., 2020	PRJNA633740	E_0722 (0.14.03073)	SRR11810158	Susceptible	B1	Y358N		0
SUSCEPTIBLE ISOLATES	Tello et al., 2020	PRJNA633740	E_0721 (0.14.03073)	SRR11810159	Susceptible	B1	Y358N		0
SUSCEPTIBLE ISOLATES	Tello et al., 2020	PRJNA633740	E_0718 (0.14.02788)	SRR11810160	Susceptible	A	Other		0
SUSCEPTIBLE ISOLATES	Tello et al., 2020	PRJNA633740	E_0715 (0.14.02653)	SRR11810161	Susceptible	B1	Y358N		0
SUSCEPTIBLE ISOLATES	Tello et al., 2020	PRJNA633740	E_0818 (0.14.02653)	SRR11810162	Susceptible	B1	Y358N		0
SUSCEPTIBLE ISOLATES	Tello et al., 2020	PRJNA633740	E_0817 (0.16.02432)	SRR11810163	Susceptible	A	Other		0
SUSCEPTIBLE ISOLATES	Tello et al., 2020	PRJNA633740	E_0812 (0.16.02355)	SRR11810164	Susceptible	B1	Y358N		0
SUSCEPTIBLE ISOLATES	Tello et al., 2020	PRJNA633740	E_0811 (0.16.01797)	SRR11810165	Susceptible	A	Other		0
SUSCEPTIBLE ISOLATES	Tello et al., 2020	PRJNA633740	E_0806 (0.16.00396)	SRR11810166	Susceptible	B1	Y358N		0
SUSCEPTIBLE ISOLATES	Tello et al., 2020	PRJNA633740	E_0699 (0.15.05333)	SRR11810167	Susceptible	B1	Y358N		0
SUSCEPTIBLE ISOLATES	Tello et al., 2020	PRJNA633740	E_0803 (0.15.06094)	SRR11810168	Susceptible	B1	Y358N		0
SUSCEPTIBLE ISOLATES	Tello et al., 2020	PRJNA633740	E_0802 (0.15.05859)	SRR11810169	Susceptible	B1	Y358N		0
SUSCEPTIBLE ISOLATES	Tello et al., 2020	PRJNA633740	E_0798 (0.15.04527)	SRR11810170	Susceptible	B1	Y358N		0
SUSCEPTIBLE ISOLATES	Tello et al., 2020	PRJNA633740	E_0796 (0.15.04306)	SRR11810171	Susceptible	B1	Other		0
SUSCEPTIBLE ISOLATES	Tello et al., 2020	PRJNA633740	E_0795 (0.15.04306)	SRR11810172	Susceptible	B1	Y358N		0
SUSCEPTIBLE ISOLATES	Tello et al., 2020	PRJNA633740	E_0792 (0.15.03456)	SRR11810173	Susceptible	B1	Y358N		0
SUSCEPTIBLE ISOLATES	Tello et al., 2020	PRJNA633740	E_0790 (0.15.03427)	SRR11810174	Susceptible	D	Other		0
SUSCEPTIBLE ISOLATES	Tello et al., 2020	PRJNA633740	E_0789 (0.15.03427)	SRR11810175	Susceptible	D	Other		0
SUSCEPTIBLE ISOLATES	Tello et al., 2020	PRJNA633740	E_0787 (0.15.03143)	SRR11810176	Susceptible	B1	Y358N		0
SUSCEPTIBLE ISOLATES	Tello et al., 2020	PRJNA633740	E_0786 (0.15.03143)	SRR11810177	Susceptible	B1	Y358N		0
SUSCEPTIBLE ISOLATES	Tello et al., 2020	PRJNA633740	E_0696 (0.15.05096)	SRR11810178	Susceptible	B1	Y358N		0
SUSCEPTIBLE ISOLATES	Tello et al., 2020	PRJNA633740	E_0781 (0.15.01957)	SRR11810179	Susceptible	C	Y358N		0
SUSCEPTIBLE ISOLATES	Tello et al., 2020	PRJNA633740	E_0780 (0.15.01957)	SRR11810180	Susceptible	C	Y358N		0
SUSCEPTIBLE ISOLATES	Tello et al., 2020	PRJNA633740	E_0776 (0.15.01850)	SRR11810181	Susceptible	D	Other		0
SUSCEPTIBLE ISOLATES	Tello et al., 2020	PRJNA633740	E_0775 (0.15.01778)	SRR11810182	Susceptible	B1	Y358N		0
SUSCEPTIBLE ISOLATES	Tello et al., 2020	PRJNA633740	E_0773 (0.15.01778)	SRR11810183	Susceptible	B1	Y358N		0
SUSCEPTIBLE ISOLATES	Tello et al., 2020	PRJNA633740	E_0760 (0.14.06425)	SRR11810184	Susceptible	A	Other		0
SUSCEPTIBLE ISOLATES	Tello et al., 2020	PRJNA633740	E_0757 (0.14.06303)	SRR11810185	Susceptible	A	Other		0
SUSCEPTIBLE ISOLATES	Tello et al., 2020	PRJNA633740	E_0708 (0.16.01559)	SRR11810186	Susceptible	B1	Y358N		0
SUSCEPTIBLE ISOLATES	Tello et al., 2020	PRJNA633740	E_0706 (0.15.05858)	SRR11810187	Susceptible	B1	Y358N		0
SUSCEPTIBLE ISOLATES	Tello et al., 2020	PRJNA633740	E_0704 (0.16.01989)	SRR11810188	Susceptible	B1	Y358N		0
SUSCEPTIBLE ISOLATES	Tello et al., 2020	PRJNA633740	E_0837 (0.15.00259)	SRR11810189	Susceptible	F	Other		0
SUSCEPTIBLE ISOLATES	Tello et al., 2020	PRJNA633740	E_0836 (0.15.00259)	SRR11810190	Susceptible	F	Other		0
SUSCEPTIBLE ISOLATES	Tello et al., 2020	PRJNA633740	E_0834 (0.16.02371)	SRR11810191	Susceptible	B1	Y358N		0
SUSCEPTIBLE ISOLATES	Tello et al., 2020	PRJNA633740	E_0833 (0.16.01989)	SRR11810192	Susceptible	B1	Y358N		0
SUSCEPTIBLE ISOLATES	Tello et al., 2020	PRJNA633740	E_0832 (0.16.01559)	SRR11810193	Susceptible	B1	Y358N		0
SUSCEPTIBLE ISOLATES	Tello et al., 2020	PRJNA633740	E_0828 (0.15.05858)	SRR11810194	Susceptible	C	Y358N		0
SUSCEPTIBLE ISOLATES	Tello et al., 2020	PRJNA633740	E_0701 (0.15.04942)	SRR11810195	Susceptible	B1	Y358N		0
SUSCEPTIBLE ISOLATES	Tello et al., 2020	PRJNA633740	E_0826 (0.15.05137)	SRR11810196	Susceptible	B1	Y358N		0
SUSCEPTIBLE ISOLATES	Tello et al., 2020	PRJNA633740	E_0825 (0.15.05096)	SRR11810197	Susceptible	B1	Y358N		0
SUSCEPTIBLE ISOLATES	Tello et al., 2020	PRJNA633740	E_0822 (0.14.03073)	SRR11810198	Susceptible	B1	Y358N		0
SUSCEPTIBLE ISOLATES	Tello et al., 2020	PRJNA633740	E_0821 (0.14.02919)	SRR11810199	Susceptible	B1	Other		0
SUSCEPTIBLE ISOLATES	Tello et al., 2020	PRJNA633740	E_0820 (0.14.02788)	SRR11810200	Susceptible	A	Other		0
SUSCEPTIBLE ISOLATES	Tello et al., 2020	PRJNA633740	E_0713 (0.14.02654)	SRR11810201	Susceptible	B1	Y358N		0
SUSCEPTIBLE ISOLATES	Tello et al., 2020	PRJNA633740	E_0684 (0.15.06176)	SRR11810202	Susceptible	A	Other		0
SUSCEPTIBLE ISOLATES	Tello et al., 2020	PRJNA633740	E_0670 (0.15.06520)	SRR11810203	Susceptible	C	Y358N		0
SUSCEPTIBLE ISOLATES	Haeili et al., 2023	PRJNA809646	CREC-18	GCA_029194865.1	Susceptible	A	Other	0.25	1
SUSCEPTIBLE ISOLATES	Haeili et al., 2023	PRJNA809646	CREC-19	GCA_029194845.1	Susceptible	A	Other	0.25	1
SUSCEPTIBLE ISOLATES	Haeili et al., 2023	PRJNA809646	CREC-20	GCA_029194705.1	Susceptible	A	Other	0.25	1
SUSCEPTIBLE ISOLATES	Truong et al., 2021	PRJEB37980	Ec309	ERR4095071	Susceptible	A	Other		0
SUSCEPTIBLE ISOLATES	Xu et al., 2019	PRJNA515159	EC25	GCA_004088295.1	Susceptible	C	Y358N	0.25	1
SUSCEPTIBLE ISOLATES	Tartor et al., 2021	PRJNA713498	E1	SRR13933227	Susceptible	B1	Y358N		0
SUSCEPTIBLE ISOLATES	Tartor et al., 2021	PRJNA713498	E2	SRR13933226	Susceptible	B1	Y358N		0
SUSCEPTIBLE ISOLATES	Tartor et al., 2021	PRJNA713498	E4	SRR13933223	Susceptible	B1	Y358N		0
SUSCEPTIBLE ISOLATES	Tartor et al., 2021	PRJNA713498	E3	SRR13933221	Susceptible	B1	Y358N		0
SUSCEPTIBLE ISOLATES	Li et al., 2018 b	PRJNA414692	14EC047	GCA_002853965.1	Susceptible	B1	Y358N	<0.5	0
SUSCEPTIBLE ISOLATES	Sadek et al., 2022	PRJNA762038	N1606	GCA_020149465.1	Susceptible	A	Other	<=0.125	0
SUSCEPTIBLE ISOLATES	Ding et al., 2021	PRJNA599529	2EC1	GCA_009905115.1	Susceptible	A	Other	1	1
SUSCEPTIBLE ISOLATES	Ding et al., 2021	PRJNA599529	2EC2	GCA_017164695.1	Susceptible	B1	Y358N	0.5	1
SUSCEPTIBLE ISOLATES	Ding et al., 2021	PRJNA599529	8EC1	GCA_017164675.1	Susceptible	F	Other	0.5	1
SUSCEPTIBLE ISOLATES	Ding et al., 2021	PRJNA599529	8EC2	GCA_017164655.1	Susceptible	B2	E123D	0.5	1
SUSCEPTIBLE ISOLATES	Ding et al., 2021	PRJNA599529	10EC	GCA_017164615.1	Susceptible	D	Other	1	1
SUSCEPTIBLE ISOLATES	Ding et al., 2021	PRJNA599529	15EC	GCA_017164625.1	Susceptible	A	Other	0.5	1
SUSCEPTIBLE ISOLATES	Ding et al., 2021	PRJNA599529	20EC1	GCA_017164595.1	Susceptible	B2	E123D	1	1
SUSCEPTIBLE ISOLATES	Ding et al., 2021	PRJNA599529	20EC2	GCA_017164575.1	Susceptible	F	Other	0.5	1
SUSCEPTIBLE ISOLATES	Ding et al., 2021	PRJNA599529	30EC	GCA_017164555.1	Susceptible	A	Other	1	1
SUSCEPTIBLE ISOLATES	Ding et al., 2021	PRJNA599529	33EC	GCA_017164535.1	Susceptible	D	Other	1	1
SUSCEPTIBLE ISOLATES	Ding et al., 2021	PRJNA599529	36EC	GCA_017164515.1	Susceptible	B2	E123D	1	1
SUSCEPTIBLE ISOLATES	Ding et al., 2021	PRJNA599529	39EC	GCA_017164485.1	Susceptible	A	Other	1	1
SUSCEPTIBLE ISOLATES	Ding et al., 2021	PRJNA599529	46EC	GCA_017164475.1	Susceptible	D	Other	1	1
SUSCEPTIBLE ISOLATES	Ding et al., 2021	PRJNA599529	47EC	GCA_017164445.1	Susceptible	D	Other	1	1
SUSCEPTIBLE ISOLATES	Ding et al., 2021	PRJNA599529	50EC	GCA_017164435.1	Susceptible	B1	Y358N	1	1
SUSCEPTIBLE ISOLATES	Ding et al., 2021	PRJNA599529	53EC	GCA_017164405.1	Susceptible	B1	Y358N	1	1
SUSCEPTIBLE ISOLATES	Ding et al., 2021	PRJNA599529	54EC	GCA_017164395.1	Susceptible	D	Other	1	1
SUSCEPTIBLE ISOLATES	Ding et al., 2021	PRJNA599529	55EC	GCA_017164375.1	Susceptible	A	Other	1	1
SUSCEPTIBLE ISOLATES	Ding et al., 2021	PRJNA599529	57EC1	GCA_017164315.1	Susceptible	A	Other	1	1
SUSCEPTIBLE ISOLATES	Ding et al., 2021	PRJNA599529	57EC2	GCA_017164335.1	Susceptible	A	Other	1	1
SUSCEPTIBLE ISOLATES	Ding et al., 2021	PRJNA599529	58EC	GCA_017164285.1	Susceptible	B2	E123D	1	1
SUSCEPTIBLE ISOLATES	Ding et al., 2021	PRJNA599529	65EC	GCA_017164265.1	Susceptible	A	Other	1	1
SUSCEPTIBLE ISOLATES	Ding et al., 2021	PRJNA599529	80EC	GCA_017164255.1	Susceptible	B1	Y358N	0.5	1
SUSCEPTIBLE ISOLATES	Ding et al., 2021	PRJNA599529	89EC	GCA_017164195.1	Susceptible	B1	Y358N	1	1
SUSCEPTIBLE ISOLATES	Ding et al., 2021	PRJNA599529	91EC	GCA_017164225.1	Susceptible	F	Other	1	1
SUSCEPTIBLE ISOLATES	Ding et al., 2021	PRJNA599529	92EC	GCA_017164215.1	Susceptible	A	Other	0.5	1
SUSCEPTIBLE ISOLATES	Ding et al., 2021	PRJNA599529	93EC	GCA_017164175.1	Susceptible	F	Other	1	1
SUSCEPTIBLE ISOLATES	Ding et al., 2021	PRJNA599529	96EC	GCA_017164155.1	Susceptible	E	Other	1	1
SUSCEPTIBLE ISOLATES	Ding et al., 2021	PRJNA599529	100EC	GCA_017164095.1	Susceptible	F	Other	1	1
SUSCEPTIBLE ISOLATES	Zhou et al., 2018	PRJNA400117	EC03347	GCA_002317725.1	Susceptible	B1	Y358N	0.125	1
SUSCEPTIBLE ISOLATES	Pomwised et al., 2023	PRJNA865859	Y5-4-5	GCA_024649955.1	Susceptible	B1	Y358N		0

## Sheet: Sheet2
TABLE S2 Data dictionary describing data fields in Table S1
Field	Description	Possible values
Dataset	which of 4 datasets grouping isolates in the study for analysis the given isolate is considered within	Own Data-E. coli isolates newly sequence for this study from feedlot cattle and broiler chicken fecal samples, retail beef or chicken meat, wastewater, or well water; Published Substitutions: isolates from published studies reporting at least one E. coli isolate with either the PmrB E123D or Y358N amino acid variation and a publicly available genome; Susceptible Isolates: E. coli isolates from pu…
Study	Publication reference for data and isolates included in each dataset	See accompanying spreadsheet "Studies by Dataset"
BioProject	Accession number for each study from which data or isolates were pulled
Isolate	Isolate identifier referenced in the published study or in the metadata provided with the public genome information
Assembly or SRA ID	Unique identifier of the assembly or Sequence Read Archive entry
Colistin SIR	Phenotypic antimicrobial susceptibility, as reported in the publication which identifies the isolate	R=Resistant, S=Susceptible or non-resistant. "Intermediate" susceptibility was reported in one study, and although this is not a designation recognized by EUCAST or CLSI, this is included as it was reported in the study
Phylogroup	Phylogroup classification as determined by bioinformatic processing in this study, using the ClermonTyping bioinformatic tool	A, B1, B2, C, Clade I, Clade V, D, E, F, G
PmrB variation	Identification of amino acid variations of interest in this study (PmrB E123D and Y358N), as determined by bioinformatic processing in this study using AMRFinderPlus	E123D = bears the PmrB E123D amino acid variation; Y358N = bears the PmrB Y358N amino acid variation; Other = bears neither the E123D nor Y358N amino acid variation in PmrB
MIC	Minimum Inhibitory Concentration for phenotypic antimicrobial susceptibility testing, as reported in the study identifying the isolate (in mg/L)	0.03, <= 0.125, 0.125, <=0.25, 0.25, <0.5, 0.5, <1, <=1, 1, <=2, 2, <4, 4, 8, 16, 32, >32, >=128, 0.06-0.25 for a group of isolates
ABSOLUTE MIC SUBSET	The isolate is included in the subset of the SUSCEPTIBLE ISOLATES dataset for comparison of MIC values in susceptible isolates. To be included, all reported susceptible isolates from the study included in the SUSCEPTIBLE ISOLATES dataset had to have absolute values for colistin MIC, without any relative values (e.g. <0.25) included.	1 = isolate is included in the Absolute MIC subset; 0 = isolate is not included in the Absolute MIC subset
PUBLISHED Y358N/E123D SUBSTITUTION	Isolate was reported in the identifying publication as carrying either the PmrB E123D or PmrB Y358N amino acid variation	1 = isolate was reported to demonstrate the PmrB E123D or Y358N amino acid substitution in the published study first identifying the isolate; 0 = in the published study first identifying the isolate, the isolate was reported not to carry the PmrB E123D orY358N amino acid variation OR was not assessed for the E123D or Y358N substitution within that publication
PUBLISHED SUBSTITUTION DATASET--RESISTANT	Subset of the PUBLISHED SUBSTITUTION dataset with all contained isolates reported to be phenotypically resistant to colistin in the study identifying the isolate	1 = isolate is part of the Published Substitutions dataset and identified as phenotypically resistant in the study identifying it; 0 = isolate is part of the Published Substitutions dataset but is identified as phenotypically susceptible, "intermediate" susceptbility, or susceptibility not reported in the study identifying the isolate
PUBLISHED SUBSTITUTION DATASET--SUSCEPTIBLE	Subset of the PUBLISHED SUBSTITUTION dataset with all contained isolates reported to be phenotypically susceptible to colistin in the study identifying the isolate	1 = isolate is part of the Published Substitutions dataset and identified as phenotypically susceptible in the study identifying it; 0 = isolate is part of the Published Substitutions dataset but is identified as phenotypically resistant, "intermediate" susceptbility, or susceptibility not reported in the study identifying the isolate
